# Supplementary material for: Effectiveness of different types of hair traps for brown bear research and monitoring
Source: PLoS One. 2017 Oct 26;12(10):e0186605. doi: 10.1371/journal.pone.0186605 (PMC5657975; doi:10.1371/journal.pone.0186605)
Supplement: S1 Dataset — (XLSX) [file pone.0186605.s001.xlsx]

## Sheet: All-traps
Hair-trapping station	Inspection date	Trap type	Trap type ID	Trapping success	No. hair samples	Bear activity season
Jaworzec	5-3-2010	corral	corral	0	0	2
Jaworzec	5-3-2010	turpentine	turpentine	0	0	2
Jaworzec	5-3-2010	path	path_1	0	0	2
Jaworzec	5-3-2010	path	path_2	0	0	2
Kalnica	5-3-2010	corral	corral	0	0	2
Kalnica	5-3-2010	turpentine	turpentine	0	0	2
Kalnica	5-3-2010	path	path_1	0	0	2
Kalnica	5-3-2010	path	path_2	0	0	2
Lopienka	5-3-2010	corral	corral	0	0	2
Lopienka	5-3-2010	turpentine	turpentine	0	0	2
Lopienka	5-3-2010	path	path_1	0	0	2
Polanki	5-3-2010	corral	corral	1	1	2
Polanki	5-3-2010	turpentine	turpentine1	0	0	2
Zawoj	5-3-2010	corral	corral	0	0	2
Zawoj	5-3-2010	path	path_1	0	0	2
Zawoj	5-3-2010	path	path_2	0	0	2
Jablonki	6-3-2010	corral	corral	0	0	2
Jablonki	6-3-2010	turpentine	turpentine	0	0	2
Jablonki	6-3-2010	path	path_1	0	0	2
Jablonki	6-3-2010	path	path_2	0	0	2
Jarzabek	6-3-2010	corral	corral	0	0	2
Jarzabek	6-3-2010	turpentine	turpentine	0	0	2
Jarzabek	6-3-2010	path	path_1	0	0	2
Jarzabek	6-3-2010	path	path_2	0	0	2
Kolonice	6-3-2010	turpentine	turpentine	0	0	2
Kolonice	6-3-2010	path	path_1	0	0	2
Kolonice	6-3-2010	path	path_2	0	0	2
Steznica	6-3-2010	corral	corral	0	0	2
Steznica	6-3-2010	turpentine	turpentine	0	0	2
Steznica	6-3-2010	path	path_1	0	0	2
Steznica	6-3-2010	path	path_2	0	0	2
Zernica	6-3-2010	corral	corral	0	0	2
Zernica	6-3-2010	turpentine	turpentine1	0	0	2
Zernica	6-3-2010	path	path_1	0	0	2
Zernica	6-3-2010	path	path_2	0	0	2
Muczne	8-3-2010	corral	corral	0	0	2
Muczne	8-3-2010	turpentine	turpentine	0	0	2
Muczne	8-3-2010	path	path_1	0	0	2
Muczne	8-3-2010	path	path_2	0	0	2
Stuposiany	8-3-2010	corral	corral	0	0	2
Stuposiany	8-3-2010	turpentine	turpentine	0	0	2
Stuposiany	8-3-2010	path	path_1	0	0	2
Stuposiany	8-3-2010	path	path_2	0	0	2
Tarnawa	8-3-2010	corral	corral	0	0	2
Tarnawa	8-3-2010	turpentine	turpentine	0	0	2
Tarnawa	8-3-2010	path	path_1	0	0	2
Tarnawa	8-3-2010	path	path_2	0	0	2
Telesnica	9-3-2010	corral	corral	0	0	2
Telesnica	9-3-2010	turpentine	turpentine	0	0	2
Telesnica	9-3-2010	path	path_1	0	0	2
Telesnica	9-3-2010	path	path_2	0	0	2
Bandrow	11-3-2010	corral	corral	0	0	2
Bandrow	11-3-2010	turpentine	turpentine	0	0	2
Bandrow	11-3-2010	path	path_1	0	0	2
Bandrow	11-3-2010	path	path_2	0	0	2
Zubrze	11-3-2010	corral	corral	0	0	2
Zubrze	11-3-2010	turpentine	turpentine1	0	0	2
Zubrze	11-3-2010	path	path_1	0	0	2
Zubrze	11-3-2010	path	path_2	0	0	2
Zukow	11-3-2010	corral	corral	0	0	2
Zukow	11-3-2010	turpentine	turpentine	0	0	2
Zukow	11-3-2010	path	path_1	0	0	2
Zukow	11-3-2010	path	path_2	0	0	2
Stuposiany2	13-3-2010	natural	natural1	0	0	2
Stuposiany2	13-3-2010	natural	natural2	1	1	2
Olchowiec	14-3-2010	turpentine	turpentine	0	0	2
Roztoki	15-3-2010	corral	corral	0	0	2
Roztoki	15-3-2010	turpentine	turpentine	0	0	2
Roztoki	15-3-2010	path	path_1	0	0	2
Mikow	16-3-2010	turpentine	turpentine	0	0	2
Zubensko	16-3-2010	corral	corral	0	0	2
Zubensko	16-3-2010	turpentine	turpentine	0	0	2
Zubensko	16-3-2010	path	path_1	0	0	2
Zubensko	16-3-2010	path	path_2	0	0	2
Kolonice	17-3-2010	turpentine	turpentine	0	0	2
Kolonice	17-3-2010	path	path_1	0	0	2
Kolonice	17-3-2010	path	path_2	0	0	2
Balnica	23-3-2010	corral	corral	1	3	2
Balnica	23-3-2010	turpentine	turpentine	0	0	2
Balnica	23-3-2010	path	path_1	1	1	2
Balnica	23-3-2010	path	path_2	0	0	2
Mikow	23-3-2010	corral	corral	0	0	2
Mikow	23-3-2010	smola	smola	0	0	2
Mikow	23-3-2010	turpentine	turpentine	0	0	2
Mikow	23-3-2010	path	path_1	0	0	2
Mikow	23-3-2010	path	path_2	0	0	2
Roztoki	23-3-2010	corral	corral	0	0	2
Roztoki	23-3-2010	smola	smola	1	1	2
Roztoki	23-3-2010	turpentine	turpentine	0	0	2
Roztoki	23-3-2010	path	path_1	0	0	2
Muczne	24-3-2010	corral	corral	0	0	2
Muczne	24-3-2010	turpentine	turpentine	0	0	2
Muczne	24-3-2010	path	path_1	0	0	2
Stuposiany2	24-3-2010	natural	natural1	1	1	2
Stuposiany2	24-3-2010	natural	natural2	1	1	2
Bandrow	26-3-2010	corral	corral	0	0	2
Bandrow	26-3-2010	turpentine	turpentine	0	0	2
Bandrow	26-3-2010	path	path_1	0	0	2
Jablonki	26-3-2010	corral	corral	0	0	2
Jablonki	26-3-2010	turpentine	turpentine	0	0	2
Jablonki	26-3-2010	path	path_1	0	0	2
Jablonki	26-3-2010	path	path_2	0	0	2
Lopienka	26-3-2010	corral	corral	0	0	2
Lopienka	26-3-2010	turpentine	turpentine	0	0	2
Polanki	26-3-2010	corral	corral	0	0	2
Polanki	26-3-2010	turpentine	turpentine1	0	0	2
Steznica	26-3-2010	corral	corral	0	0	2
Steznica	26-3-2010	turpentine	turpentine	0	0	2
Steznica	26-3-2010	path	path_2	0	0	2
Zernica	26-3-2010	corral	corral	0	0	2
Zernica	26-3-2010	turpentine	turpentine1	0	0	2
Zernica	26-3-2010	path	path_1	0	0	2
Bystre	27-3-2010	corral	corral	0	0	2
Bystre	27-3-2010	turpentine	turpentine	0	0	2
Bystre	27-3-2010	path	path_1	0	0	2
Bystre	27-3-2010	path	path_2	0	0	2
Jaworzec	27-3-2010	corral	corral	0	0	2
Jaworzec	27-3-2010	turpentine	turpentine	0	0	2
Jaworzec	27-3-2010	path	path_1	0	0	2
Jaworzec	27-3-2010	path	path_2	0	0	2
Kalnica	27-3-2010	corral	corral	0	0	2
Olchowiec	27-3-2010	corral	corral	0	0	2
Olchowiec	27-3-2010	smola	smola1	0	0	2
Olchowiec	27-3-2010	turpentine	turpentine	0	0	2
Olchowiec	27-3-2010	smola	smola2	0	0	2
Olchowiec	27-3-2010	path	path_1	0	0	2
Sekowiec	27-3-2010	corral	corral	0	0	2
Sekowiec	27-3-2010	turpentine	turpentine	0	0	2
Sekowiec	27-3-2010	path	path_1	0	0	2
Sekowiec	27-3-2010	path	path_2	0	0	2
Smerek	27-3-2010	corral	corral	0	0	2
Smerek	27-3-2010	turpentine	turpentine	0	0	2
Zawoj	27-3-2010	corral	corral	1	1	2
Zawoj	27-3-2010	path	path_2	0	0	2
Zubrze	27-3-2010	corral	corral	0	0	2
Zubrze	27-3-2010	turpentine	turpentine1	0	0	2
Zubrze	27-3-2010	natural	natural	1	1	2
Zubrze	27-3-2010	path	path_1	0	0	2
Zubrze	27-3-2010	path	path_2	0	0	2
Stuposiany	28-3-2010	corral	corral	1	1	2
Stuposiany	28-3-2010	turpentine	turpentine	0	0	2
Stuposiany2	28-3-2010	natural	natural1	1	1	2
Stuposiany2	28-3-2010	natural	natural2	0	0	2
Stuposiany	28-3-2010	path	path_1	0	0	2
Stuposiany	28-3-2010	path	path_2	0	0	2
Tarnawa	28-3-2010	corral	corral	1	3	2
Tarnawa	28-3-2010	turpentine	turpentine	0	0	2
Tarnawa	28-3-2010	path	path_1	0	0	2
Tarnawa	28-3-2010	path	path_2	0	0	2
Zukow	28-3-2010	corral	corral	0	0	2
Zukow	28-3-2010	turpentine	turpentine	0	0	2
Jarzabek	29-3-2010	corral	corral	0	0	2
Jarzabek	29-3-2010	turpentine	turpentine	0	0	2
Jarzabek	29-3-2010	path	path_1	0	0	2
Jarzabek	29-3-2010	path	path_2	0	0	2
Kolonice	29-3-2010	corral	corral	0	0	2
Kolonice	29-3-2010	smola	smola1	0	0	2
Kolonice	29-3-2010	turpentine	turpentine	0	0	2
Kolonice	29-3-2010	path	path_1	0	0	2
Kolonice	29-3-2010	path	path_2	0	0	2
Telesnica	31-3-2010	corral	corral	0	0	2
Telesnica	31-3-2010	turpentine	turpentine	0	0	2
Telesnica	31-3-2010	path	path_1	0	0	2
Telesnica	31-3-2010	path	path_2	0	0	2
Zubensko	1-4-2010	corral	corral	0	0	2
Zubensko	1-4-2010	smola	smola	0	0	2
Zubensko	1-4-2010	turpentine	turpentine	0	0	2
Zubensko	1-4-2010	path	path_1	0	0	2
Zubensko	1-4-2010	path	path_2	0	0	2
Lopienka	10-4-2010	corral	corral	0	0	2
Lopienka	10-4-2010	smola	smola	0	0	2
Lopienka	10-4-2010	turpentine	turpentine	0	0	2
Jaworzec	12-4-2010	corral	corral	0	0	2
Jaworzec	12-4-2010	smola	smola	0	0	2
Jaworzec	12-4-2010	turpentine	turpentine	0	0	2
Jaworzec	12-4-2010	path	path_1	0	0	2
Jaworzec	12-4-2010	path	path_2	0	0	2
Kalnica	12-4-2010	corral	corral	0	0	2
Kalnica	12-4-2010	smola	smola	0	0	2
Kalnica	12-4-2010	turpentine	turpentine	0	0	2
Kalnica	12-4-2010	path	path_1	0	0	2
Smerek	12-4-2010	corral	corral	0	0	2
Smerek	12-4-2010	smola	smola	0	0	2
Smerek	12-4-2010	turpentine	turpentine	0	0	2
Zawoj	12-4-2010	corral	corral	0	0	2
Zawoj	12-4-2010	smola	smola	0	0	2
Zawoj	12-4-2010	turpentine	turpentine	0	0	2
Zawoj	12-4-2010	path	path_2	0	0	2
Olchowiec	13-4-2010	corral	corral	0	0	2
Olchowiec	13-4-2010	smola	smola1	0	0	2
Olchowiec	13-4-2010	turpentine	turpentine	0	0	2
Olchowiec	13-4-2010	smola	smola2	1	1	2
Olchowiec	13-4-2010	path	path_1	0	0	2
Zubrze	13-4-2010	corral	corral	0	0	2
Zubrze	13-4-2010	smola	smola	1	1	2
Zubrze	13-4-2010	turpentine	turpentine1	0	0	2
Zubrze	13-4-2010	natural	natural	1	4	2
Zubrze	13-4-2010	path	path_1	0	0	2
Zubrze	13-4-2010	path	path_2	0	0	2
Muczne	14-4-2010	corral	corral	0	0	2
Muczne	14-4-2010	smola	smola	0	0	2
Muczne	14-4-2010	turpentine	turpentine	0	0	2
Muczne	14-4-2010	path	path_1	0	0	2
Muczne	14-4-2010	path	path_2	0	0	2
Sekowiec	14-4-2010	corral	corral	0	0	2
Sekowiec	14-4-2010	smola	smola	1	1	2
Sekowiec	14-4-2010	turpentine	turpentine	0	0	2
Sekowiec	14-4-2010	path	path_1	0	0	2
Sekowiec	14-4-2010	path	path_2	0	0	2
Stuposiany	14-4-2010	corral	corral	0	0	2
Stuposiany	14-4-2010	smola	smola	0	0	2
Stuposiany	14-4-2010	turpentine	turpentine	0	0	2
Stuposiany	14-4-2010	path	path_1	0	0	2
Stuposiany	14-4-2010	path	path_2	0	0	2
Tarnawa	14-4-2010	corral	corral	1	2	2
Tarnawa	14-4-2010	smola	smola	1	4	2
Tarnawa	14-4-2010	turpentine	turpentine	0	0	2
Tarnawa	14-4-2010	path	path_1	0	0	2
Tarnawa	14-4-2010	path	path_2	1	1	2
Balnica	15-4-2010	corral	corral	0	0	2
Balnica	15-4-2010	smola	smola	0	0	2
Balnica	15-4-2010	turpentine	turpentine	0	0	2
Balnica	15-4-2010	path	path_1	0	0	2
Balnica	15-4-2010	path	path_2	0	0	2
Balnica	15-4-2010	natural	natural	0	0	2
Mikow	15-4-2010	corral	corral	0	0	2
Mikow	15-4-2010	smola	smola	1	2	2
Mikow	15-4-2010	turpentine	turpentine	0	0	2
Mikow	15-4-2010	path	path_1	0	0	2
Mikow	15-4-2010	path	path_2	0	0	2
Roztoki	15-4-2010	corral	corral	1	4	2
Roztoki	15-4-2010	smola	smola	0	0	2
Roztoki	15-4-2010	turpentine	turpentine	0	0	2
Roztoki	15-4-2010	path	path_1	0	0	2
Wola Michowa	15-4-2010	natural	natural1	1	2	2
Wola Michowa	15-4-2010	natural	natural2	1	2	2
Zubensko	15-4-2010	corral	corral	1	1	2
Zubensko	15-4-2010	smola	smola	0	0	2
Zubensko	15-4-2010	turpentine	turpentine	0	0	2
Zubensko	15-4-2010	path	path_1	0	0	2
Zubensko	15-4-2010	path	path_2	0	0	2
Bandrow	17-4-2010	corral	corral	0	0	2
Bandrow	17-4-2010	smola	smola	0	0	2
Bandrow	17-4-2010	turpentine	turpentine	0	0	2
Bandrow	17-4-2010	path	path_1	0	0	2
Bandrow	17-4-2010	path	path_2	0	0	2
Zukow	17-4-2010	corral	corral	0	0	2
Zukow	17-4-2010	smola	smola	0	0	2
Zukow	17-4-2010	turpentine	turpentine	0	0	2
Zukow	17-4-2010	path	path_1	0	0	2
Zukow	17-4-2010	path	path_2	0	0	2
Bystre	18-4-2010	corral	corral	0	0	2
Bystre	18-4-2010	smola	smola	0	0	2
Bystre	18-4-2010	turpentine	turpentine	0	0	2
Bystre	18-4-2010	path	path_1	0	0	2
Bystre	18-4-2010	path	path_2	0	0	2
Telesnica	18-4-2010	corral	corral	1	1	2
Telesnica	18-4-2010	smola	smola	0	0	2
Telesnica	18-4-2010	turpentine	turpentine	0	0	2
Telesnica	18-4-2010	path	path_1	0	0	2
Telesnica	18-4-2010	path	path_2	0	0	2
Zubrze	18-4-2010	natural	natural	1	1	2
Polanki	21-4-2010	corral	corral	0	0	2
Polanki	21-4-2010	smola	smola	0	0	2
Polanki	21-4-2010	turpentine	turpentine1	0	0	2
Polanki	21-4-2010	turpentine	turpentine2	0	0	2
Polanki	21-4-2010	path	path_1	0	0	2
Polanki	21-4-2010	path	path_2	0	0	2
Jablonki	23-4-2010	corral	corral	0	0	2
Jablonki	23-4-2010	smola	smola	0	0	2
Jablonki	23-4-2010	turpentine	turpentine	0	0	2
Jablonki	23-4-2010	path	path_1	0	0	2
Jablonki	23-4-2010	path	path_2	0	0	2
Kolonice	23-4-2010	corral	corral	0	0	2
Kolonice	23-4-2010	smola	smola1	0	0	2
Kolonice	23-4-2010	turpentine	turpentine	0	0	2
Kolonice	23-4-2010	path	path_1	0	0	2
Kolonice	23-4-2010	path	path_2	0	0	2
Steznica	23-4-2010	corral	corral	0	0	2
Steznica	23-4-2010	smola	smola1	0	0	2
Steznica	23-4-2010	turpentine	turpentine	0	0	2
Steznica	23-4-2010	path	path_1	0	0	2
Steznica	23-4-2010	path	path_2	0	0	2
Zernica	23-4-2010	corral	corral	0	0	2
Zernica	23-4-2010	smola	smola	0	0	2
Zernica	23-4-2010	turpentine	turpentine1	0	0	2
Zernica	23-4-2010	path	path_1	0	0	2
Zernica	23-4-2010	path	path_2	0	0	2
Jarzabek	24-4-2010	corral	corral	0	0	2
Jarzabek	24-4-2010	smola	smola	0	0	2
Jarzabek	24-4-2010	turpentine	turpentine	0	0	2
Jarzabek	24-4-2010	path	path_1	0	0	2
Jarzabek	24-4-2010	path	path_2	0	0	2
Mikow	25-4-2010	corral	corral	0	0	2
Mikow	25-4-2010	smola	smola	0	0	2
Mikow	25-4-2010	turpentine	turpentine	1	1	2
Mikow	25-4-2010	path	path_1	0	0	2
Mikow	25-4-2010	path	path_2	0	0	2
Roztoki	25-4-2010	corral	corral	0	0	2
Roztoki	25-4-2010	smola	smola	0	0	2
Roztoki	25-4-2010	turpentine	turpentine	0	0	2
Roztoki	25-4-2010	path	path_1	0	0	2
Roztoki	25-4-2010	path	path_2	0	0	2
Wola Michowa	25-4-2010	natural	natural1	1	4	2
Wola Michowa	25-4-2010	natural	natural2	1	2	2
Zubensko	25-4-2010	corral	corral	1	1	2
Zubensko	25-4-2010	smola	smola	0	0	2
Zubensko	25-4-2010	turpentine	turpentine	0	0	2
Zubensko	25-4-2010	path	path_1	0	0	2
Zubensko	25-4-2010	path	path_2	0	0	2
Balnica	26-4-2010	corral	corral	0	0	2
Balnica	26-4-2010	smola	smola	0	0	2
Balnica	26-4-2010	turpentine	turpentine	0	0	2
Balnica	26-4-2010	path	path_1	0	0	2
Balnica	26-4-2010	path	path_2	0	0	2
Balnica	26-4-2010	natural	natural	0	0	2
Zubrze	28-4-2010	corral	corral	0	0	2
Zubrze	28-4-2010	smola	smola	0	0	2
Zubrze	28-4-2010	turpentine	turpentine1	0	0	2
Zubrze	28-4-2010	natural	natural	0	0	2
Zubrze	28-4-2010	path	path_1	0	0	2
Zubrze	28-4-2010	path	path_2	0	0	2
Olchowiec	1-5-2010	corral	corral	0	0	4
Olchowiec	1-5-2010	smola	smola1	1	1	4
Olchowiec	1-5-2010	turpentine	turpentine	0	0	4
Olchowiec	1-5-2010	path	path_1	0	0	4
Lopienka	2-5-2010	corral	corral	1	2	4
Lopienka	2-5-2010	smola	smola	0	0	4
Lopienka	2-5-2010	turpentine	turpentine	0	0	4
Lopienka	2-5-2010	path	path_1	0	0	4
Lopienka2	2-5-2010	corral	corral	1	3	4
Lopienka2	2-5-2010	smola	smola	0	0	4
Lopienka2	2-5-2010	turpentine	turpentine	0	0	4
Bystre	3-5-2010	corral	corral	0	0	4
Bystre	3-5-2010	smola	smola	0	0	4
Bystre	3-5-2010	turpentine	turpentine	0	0	4
Bystre	3-5-2010	path	path_1	0	0	4
Bystre	3-5-2010	path	path_2	0	0	4
Sekowiec	3-5-2010	corral	corral	1	1	4
Sekowiec	3-5-2010	smola	smola	1	1	4
Sekowiec	3-5-2010	turpentine	turpentine	0	0	4
Sekowiec	3-5-2010	path	path_1	0	0	4
Sekowiec	3-5-2010	path	path_2	0	0	4
Telesnica	3-5-2010	corral	corral	0	0	4
Telesnica	3-5-2010	smola	smola	0	0	4
Telesnica	3-5-2010	turpentine	turpentine	0	0	4
Telesnica	3-5-2010	path	path_1	0	0	4
Telesnica	3-5-2010	path	path_2	0	0	4
Jaworzec	4-5-2010	corral	corral	0	0	4
Jaworzec	4-5-2010	smola	smola	0	0	4
Jaworzec	4-5-2010	turpentine	turpentine	0	0	4
Jaworzec	4-5-2010	path	path_1	0	0	4
Jaworzec	4-5-2010	path	path_2	0	0	4
Kalnica	4-5-2010	corral	corral	0	0	4
Kalnica	4-5-2010	smola	smola	0	0	4
Kalnica	4-5-2010	turpentine	turpentine	0	0	4
Kalnica	4-5-2010	path	path_1	0	0	4
Kalnica	4-5-2010	path	path_2	0	0	4
Polanki	4-5-2010	corral	corral	0	0	4
Polanki	4-5-2010	smola	smola	0	0	4
Polanki	4-5-2010	turpentine	turpentine1	0	0	4
Polanki	4-5-2010	turpentine	turpentine2	0	0	4
Polanki	4-5-2010	path	path_1	0	0	4
Polanki	4-5-2010	path	path_2	0	0	4
Smerek	4-5-2010	corral	corral	1	1	4
Smerek	4-5-2010	smola	smola	0	0	4
Smerek	4-5-2010	turpentine	turpentine	0	0	4
Smerek	4-5-2010	path	path_1	0	0	4
Smerek	4-5-2010	path	path_2	0	0	4
Zawoj	4-5-2010	corral	corral	0	0	4
Zawoj	4-5-2010	smola	smola	0	0	4
Zawoj	4-5-2010	turpentine	turpentine	0	0	4
Zawoj	4-5-2010	path	path_1	0	0	4
Zawoj	4-5-2010	path	path_2	0	0	4
Muczne	5-5-2010	corral	corral	0	0	4
Muczne	5-5-2010	smola	smola	0	0	4
Muczne	5-5-2010	turpentine	turpentine	0	0	4
Muczne	5-5-2010	path	path_1	0	0	4
Muczne	5-5-2010	path	path_2	0	0	4
Stuposiany	5-5-2010	corral	corral	0	0	4
Stuposiany	5-5-2010	smola	smola	1	5	4
Stuposiany	5-5-2010	turpentine	turpentine	0	0	4
Stuposiany2	5-5-2010	natural	natural1	1	1	4
Stuposiany2	5-5-2010	natural	natural2	1	1	4
Stuposiany2	5-5-2010	natural	natural3	1	3	4
Stuposiany	5-5-2010	path	path_1	0	0	4
Stuposiany	5-5-2010	path	path_2	1	1	4
Tarnawa	6-5-2010	corral	corral	1	7	4
Tarnawa	6-5-2010	smola	smola	1	8	4
Tarnawa	6-5-2010	turpentine	turpentine	0	0	4
Tarnawa	6-5-2010	path	path_1	0	0	4
Tarnawa	6-5-2010	path	path_2	1	1	4
Jablonki	7-5-2010	corral	corral	0	0	4
Jablonki	7-5-2010	smola	smola	0	0	4
Jablonki	7-5-2010	turpentine	turpentine	0	0	4
Jablonki	7-5-2010	path	path_1	0	0	4
Jablonki	7-5-2010	path	path_2	0	0	4
Kolonice	7-5-2010	corral	corral	0	0	4
Kolonice	7-5-2010	smola	smola1	1	1	4
Kolonice	7-5-2010	turpentine	turpentine	0	0	4
Kolonice	7-5-2010	path	path_1	0	0	4
Kolonice	7-5-2010	path	path_2	0	0	4
Steznica	7-5-2010	corral	corral	0	0	4
Steznica	7-5-2010	smola	smola2	0	0	4
Steznica	7-5-2010	turpentine	turpentine	0	0	4
Steznica	7-5-2010	path	path_1	0	0	4
Steznica	7-5-2010	path	path_2	0	0	4
Zernica	7-5-2010	corral	corral	0	0	4
Zernica	7-5-2010	smola	smola	0	0	4
Zernica	7-5-2010	turpentine	turpentine2	0	0	4
Zernica	7-5-2010	path	path_1	0	0	4
Zernica	7-5-2010	path	path_2	0	0	4
Jarzabek	10-5-2010	corral	corral	0	0	4
Jarzabek	10-5-2010	smola	smola	0	0	4
Jarzabek	10-5-2010	turpentine	turpentine	0	0	4
Jarzabek	10-5-2010	path	path_1	0	0	4
Jarzabek	10-5-2010	path	path_2	0	0	4
Bandrow	12-5-2010	corral	corral	0	0	4
Bandrow	12-5-2010	smola	smola	0	0	4
Bandrow	12-5-2010	turpentine	turpentine	0	0	4
Bandrow	12-5-2010	path	path_1	0	0	4
Bandrow	12-5-2010	path	path_2	0	0	4
Zukow	12-5-2010	corral	corral	0	0	4
Zukow	12-5-2010	smola	smola	0	0	4
Zukow	12-5-2010	turpentine	turpentine	0	0	4
Zukow	12-5-2010	path	path_1	0	0	4
Zukow	12-5-2010	path	path_2	0	0	4
Balnica	13-5-2010	corral	corral	0	0	4
Balnica	13-5-2010	smola	smola	1	4	4
Balnica	13-5-2010	turpentine	turpentine	0	0	4
Balnica	13-5-2010	path	path_1	0	0	4
Balnica	13-5-2010	path	path_2	0	0	4
Balnica	13-5-2010	natural	natural	1	8	4
Mikow	13-5-2010	corral	corral	0	0	4
Mikow	13-5-2010	smola	smola	0	0	4
Mikow	13-5-2010	turpentine	turpentine	0	0	4
Mikow	13-5-2010	path	path_1	0	0	4
Mikow	13-5-2010	path	path_2	1	1	4
Wola Michowa	13-5-2010	natural	natural1	1	2	4
Wola Michowa	13-5-2010	natural	natural2	1	4	4
Zubensko	13-5-2010	corral	corral	0	0	4
Zubensko	13-5-2010	smola	smola	0	0	4
Zubensko	13-5-2010	turpentine	turpentine	0	0	4
Zubensko	13-5-2010	path	path_1	0	0	4
Zubensko	13-5-2010	path	path_2	0	0	4
Bystre	15-5-2010	corral	corral	0	0	4
Bystre	15-5-2010	smola	smola	0	0	4
Bystre	15-5-2010	turpentine	turpentine	0	0	4
Bystre	15-5-2010	path	path_1	0	0	4
Bystre	15-5-2010	path	path_2	0	0	4
Telesnica	15-5-2010	corral	corral	0	0	4
Telesnica	15-5-2010	smola	smola	0	0	4
Telesnica	15-5-2010	turpentine	turpentine	0	0	4
Telesnica	15-5-2010	path	path_1	0	0	4
Telesnica	15-5-2010	path	path_2	0	0	4
Zubrze	15-5-2010	corral	corral	1	1	4
Zubrze	15-5-2010	smola	smola	0	0	4
Zubrze	15-5-2010	turpentine	turpentine1	0	0	4
Zubrze	15-5-2010	natural	natural	0	0	4
Zubrze	15-5-2010	path	path_1	0	0	4
Zubrze	15-5-2010	path	path_2	0	0	4
Olchowiec	17-5-2010	corral	corral	0	0	4
Olchowiec	17-5-2010	smola	smola1	0	0	4
Olchowiec	17-5-2010	turpentine	turpentine	0	0	4
Olchowiec	17-5-2010	smola	smola2	0	0	4
Olchowiec	17-5-2010	path	path_1	0	0	4
Polanki	17-5-2010	corral	corral	0	0	4
Polanki	17-5-2010	smola	smola	0	0	4
Polanki	17-5-2010	turpentine	turpentine1	0	0	4
Polanki	17-5-2010	turpentine	turpentine2	0	0	4
Polanki	17-5-2010	path	path_1	0	0	4
Roztoki	17-5-2010	corral	corral	0	0	4
Roztoki	17-5-2010	smola	smola	0	0	4
Roztoki	17-5-2010	turpentine	turpentine	0	0	4
Roztoki	17-5-2010	path	path_1	0	0	4
Roztoki	17-5-2010	path	path_2	0	0	4
Muczne	19-5-2010	corral	corral	0	0	4
Muczne	19-5-2010	smola	smola	0	0	4
Muczne	19-5-2010	turpentine	turpentine	0	0	4
Muczne	19-5-2010	path	path_1	0	0	4
Muczne	19-5-2010	path	path_2	0	0	4
Stuposiany	19-5-2010	corral	corral	0	0	4
Stuposiany	19-5-2010	smola	smola	1	3	4
Stuposiany	19-5-2010	turpentine	turpentine	0	0	4
Stuposiany2	19-5-2010	natural	natural1	0	0	4
Stuposiany2	19-5-2010	natural	natural2	1	2	4
Stuposiany2	19-5-2010	natural	natural3	1	2	4
Stuposiany	19-5-2010	path	path_1	0	0	4
Stuposiany	19-5-2010	path	path_2	0	0	4
Tarnawa	19-5-2010	corral	corral	1	12	4
Tarnawa	19-5-2010	smola	smola	1	6	4
Tarnawa	19-5-2010	turpentine	turpentine	0	0	4
Tarnawa	19-5-2010	path	path_1	0	0	4
Tarnawa	19-5-2010	path	path_2	1	3	4
Sekowiec	20-5-2010	corral	corral	0	0	4
Sekowiec	20-5-2010	smola	smola	1	5	4
Sekowiec	20-5-2010	turpentine	turpentine	0	0	4
Sekowiec	20-5-2010	path	path_1	0	0	4
Sekowiec	20-5-2010	path	path_2	0	0	4
Jaworzec	21-5-2010	corral	corral	0	0	4
Jaworzec	21-5-2010	smola	smola	0	0	4
Jaworzec	21-5-2010	turpentine	turpentine	0	0	4
Jaworzec	21-5-2010	path	path_1	0	0	4
Jaworzec	21-5-2010	path	path_2	0	0	4
Kalnica	21-5-2010	corral	corral	0	0	4
Kalnica	21-5-2010	smola	smola	0	0	4
Kalnica	21-5-2010	turpentine	turpentine	0	0	4
Kalnica	21-5-2010	path	path_1	0	0	4
Kalnica	21-5-2010	path	path_2	0	0	4
Lopienka	21-5-2010	corral	corral	0	0	4
Lopienka	21-5-2010	smola	smola	0	0	4
Lopienka	21-5-2010	turpentine	turpentine	0	0	4
Lopienka	21-5-2010	path	path_1	0	0	4
Lopienka2	21-5-2010	corral	corral	0	0	4
Lopienka2	21-5-2010	smola	smola	1	7	4
Lopienka2	21-5-2010	turpentine	turpentine	0	0	4
Smerek	21-5-2010	corral	corral	0	0	4
Smerek	21-5-2010	smola	smola	0	0	4
Smerek	21-5-2010	turpentine	turpentine	0	0	4
Smerek	21-5-2010	path	path_1	0	0	4
Smerek	21-5-2010	path	path_2	0	0	4
Zawoj	21-5-2010	corral	corral	0	0	4
Zawoj	21-5-2010	smola	smola	0	0	4
Zawoj	21-5-2010	turpentine	turpentine	0	0	4
Zawoj	21-5-2010	path	path_1	0	0	4
Zawoj	21-5-2010	path	path_2	0	0	4
Jablonki	24-5-2010	corral	corral	0	0	4
Jablonki	24-5-2010	smola	smola	1	13	4
Jablonki	24-5-2010	turpentine	turpentine	0	0	4
Jablonki	24-5-2010	path	path_1	0	0	4
Jablonki	24-5-2010	path	path_2	0	0	4
Jarzabek	24-5-2010	corral	corral	1	1	4
Jarzabek	24-5-2010	smola	smola	0	0	4
Jarzabek	24-5-2010	turpentine	turpentine	0	0	4
Jarzabek	24-5-2010	path	path_1	0	0	4
Jarzabek	24-5-2010	path	path_2	0	0	4
Kolonice	24-5-2010	corral	corral	0	0	4
Kolonice	24-5-2010	smola	smola1	1	1	4
Kolonice	24-5-2010	turpentine	turpentine	0	0	4
Kolonice	24-5-2010	smola	smola2	1	10	4
Kolonice	24-5-2010	path	path_1	0	0	4
Kolonice	24-5-2010	path	path_2	0	0	4
Steznica	24-5-2010	smola	smola2	0	0	4
Steznica	24-5-2010	turpentine	turpentine	0	0	4
Steznica	24-5-2010	path	path_1	0	0	4
Steznica	24-5-2010	path	path_2	0	0	4
Zernica	24-5-2010	corral	corral	0	0	4
Zernica	24-5-2010	smola	smola	0	0	4
Zernica	24-5-2010	turpentine	turpentine2	0	0	4
Zernica	24-5-2010	path	path_1	0	0	4
Zernica	24-5-2010	path	path_2	0	0	4
Balnica	27-5-2010	corral	corral	0	0	4
Balnica	27-5-2010	smola	smola	1	3	4
Balnica	27-5-2010	turpentine	turpentine	0	0	4
Balnica	27-5-2010	path	path_1	0	0	4
Balnica	27-5-2010	path	path_2	0	0	4
Balnica	27-5-2010	natural	natural	0	0	4
Mikow	27-5-2010	corral	corral	0	0	4
Mikow	27-5-2010	smola	smola	0	0	4
Mikow	27-5-2010	turpentine	turpentine	0	0	4
Mikow	27-5-2010	path	path_1	0	0	4
Mikow	27-5-2010	path	path_2	0	0	4
Wola Michowa	27-5-2010	natural	natural1	1	8	4
Wola Michowa	27-5-2010	natural	natural2	1	5	4
Zubensko	27-5-2010	corral	corral	0	0	4
Zubensko	27-5-2010	smola	smola	1	5	4
Zubensko	27-5-2010	turpentine	turpentine	0	0	4
Zubensko	27-5-2010	path	path_1	0	0	4
Zubensko	27-5-2010	path	path_2	0	0	4
Olchowiec	28-5-2010	corral	corral	0	0	4
Olchowiec	28-5-2010	smola	smola1	0	0	4
Olchowiec	28-5-2010	turpentine	turpentine	0	0	4
Olchowiec	28-5-2010	smola	smola2	1	4	4
Olchowiec	28-5-2010	path	path_1	0	0	4
Zubrze	28-5-2010	corral	corral	0	0	4
Zubrze	28-5-2010	smola	smola	0	0	4
Zubrze	28-5-2010	turpentine	turpentine1	0	0	4
Zubrze	28-5-2010	natural	natural	0	0	4
Zubrze	28-5-2010	path	path_1	0	0	4
Zubrze	28-5-2010	path	path_2	0	0	4
Bystre	29-5-2010	corral	corral	0	0	4
Bystre	29-5-2010	smola	smola	0	0	4
Bystre	29-5-2010	turpentine	turpentine	0	0	4
Bystre	29-5-2010	path	path_1	0	0	4
Bystre	29-5-2010	path	path_2	0	0	4
Zukow	29-5-2010	corral	corral	1	1	4
Zukow	29-5-2010	smola	smola	0	0	4
Zukow	29-5-2010	turpentine	turpentine	0	0	4
Zukow	29-5-2010	path	path_1	0	0	4
Zukow	29-5-2010	path	path_2	0	0	4
Bandrow	31-5-2010	corral	corral	0	0	4
Bandrow	31-5-2010	smola	smola	1	5	4
Bandrow	31-5-2010	turpentine	turpentine	0	0	4
Bandrow	31-5-2010	path	path_1	0	0	4
Bandrow	31-5-2010	path	path_2	0	0	4
Lopienka2	31-5-2010	corral	corral	1	3	4
Lopienka2	31-5-2010	smola	smola	1	9	4
Lopienka2	31-5-2010	turpentine	turpentine	0	0	4
Sekowiec	31-5-2010	corral	corral	0	0	4
Sekowiec	31-5-2010	smola	smola	0	0	4
Sekowiec	31-5-2010	turpentine	turpentine	0	0	4
Sekowiec	31-5-2010	path	path_1	0	0	4
Sekowiec	31-5-2010	path	path_2	0	0	4
Telesnica	31-5-2010	corral	corral	0	0	4
Telesnica	31-5-2010	smola	smola	0	0	4
Telesnica	31-5-2010	turpentine	turpentine	0	0	4
Telesnica	31-5-2010	path	path_1	0	0	4
Telesnica	31-5-2010	path	path_2	0	0	4
Jaworzec	1-6-2010	corral	corral	1	1	4
Jaworzec	1-6-2010	smola	smola	0	0	4
Jaworzec	1-6-2010	turpentine	turpentine	0	0	4
Jaworzec	1-6-2010	path	path_1	0	0	4
Jaworzec	1-6-2010	path	path_2	0	0	4
Kalnica	1-6-2010	corral	corral	0	0	4
Kalnica	1-6-2010	smola	smola	0	0	4
Kalnica	1-6-2010	turpentine	turpentine	0	0	4
Kalnica	1-6-2010	path	path_1	0	0	4
Kalnica	1-6-2010	path	path_2	0	0	4
Polanki	1-6-2010	corral	corral	0	0	4
Polanki	1-6-2010	smola	smola	1	3	4
Polanki	1-6-2010	turpentine	turpentine1	0	0	4
Polanki	1-6-2010	turpentine	turpentine2	0	0	4
Polanki	1-6-2010	path	path_1	0	0	4
Polanki	1-6-2010	path	path_2	0	0	4
Smerek	1-6-2010	corral	corral	0	0	4
Smerek	1-6-2010	smola	smola	0	0	4
Smerek	1-6-2010	turpentine	turpentine	0	0	4
Smerek	1-6-2010	path	path_1	0	0	4
Smerek	1-6-2010	path	path_2	0	0	4
Zawoj	1-6-2010	corral	corral	0	0	4
Zawoj	1-6-2010	smola	smola	0	0	4
Zawoj	1-6-2010	turpentine	turpentine	0	0	4
Zawoj	1-6-2010	path	path_1	0	0	4
Zawoj	1-6-2010	path	path_2	0	0	4
Muczne	3-6-2010	corral	corral	0	0	4
Muczne	3-6-2010	smola	smola	0	0	4
Muczne	3-6-2010	turpentine	turpentine	0	0	4
Muczne	3-6-2010	path	path_1	0	0	4
Muczne	3-6-2010	path	path_2	0	0	4
Tarnawa	3-6-2010	corral	corral	1	3	4
Tarnawa	3-6-2010	smola	smola	0	0	4
Tarnawa	3-6-2010	turpentine	turpentine	1	5	4
Tarnawa	3-6-2010	path	path_1	0	0	4
Tarnawa	3-6-2010	path	path_2	0	0	4
Stuposiany	4-6-2010	corral	corral	0	0	4
Stuposiany	4-6-2010	smola	smola	1	7	4
Stuposiany	4-6-2010	turpentine	turpentine	0	0	4
Stuposiany2	4-6-2010	natural	natural1	0	0	4
Stuposiany2	4-6-2010	natural	natural2	1	3	4
Stuposiany2	4-6-2010	natural	natural3	1	2	4
Stuposiany	4-6-2010	path	path_1	0	0	4
Stuposiany	4-6-2010	path	path_2	0	0	4
Roztoki	5-6-2010	corral	corral	0	0	4
Roztoki	5-6-2010	smola	smola	0	0	4
Roztoki	5-6-2010	turpentine	turpentine	0	0	4
Roztoki	5-6-2010	path	path_1	0	0	4
Roztoki	5-6-2010	path	path_2	0	0	4
Wola Michowa	5-6-2010	natural	natural1	0	0	4
Wola Michowa	5-6-2010	natural	natural2	0	0	4
Jablonki	7-6-2010	corral	corral	0	0	4
Jablonki	7-6-2010	smola	smola	0	0	4
Jablonki	7-6-2010	turpentine	turpentine	0	0	4
Jablonki	7-6-2010	path	path_1	0	0	4
Jablonki	7-6-2010	path	path_2	0	0	4
Jarzabek	7-6-2010	corral	corral	0	0	4
Jarzabek	7-6-2010	smola	smola	0	0	4
Jarzabek	7-6-2010	turpentine	turpentine	0	0	4
Jarzabek	7-6-2010	path	path_1	0	0	4
Jarzabek	7-6-2010	path	path_2	0	0	4
Kolonice	7-6-2010	corral	corral	0	0	4
Kolonice	7-6-2010	smola	smola1	0	0	4
Kolonice	7-6-2010	turpentine	turpentine	0	0	4
Kolonice	7-6-2010	smola	smola2	1	1	4
Steznica	7-6-2010	smola	smola2	0	0	4
Steznica	7-6-2010	turpentine	turpentine	0	0	4
Steznica	7-6-2010	path	path_2	0	0	4
Zernica	7-6-2010	corral	corral	0	0	4
Zernica	7-6-2010	smola	smola	0	0	4
Zernica	7-6-2010	turpentine	turpentine2	0	0	4
Zernica	7-6-2010	path	path_1	0	0	4
Zernica	7-6-2010	path	path_2	0	0	4
Balnica	8-6-2010	corral	corral	1	1	4
Balnica	8-6-2010	smola	smola	1	3	4
Balnica	8-6-2010	turpentine	turpentine	0	0	4
Balnica	8-6-2010	path	path_1	0	0	4
Balnica	8-6-2010	path	path_2	0	0	4
Balnica	8-6-2010	natural	natural	1	8	4
Mikow	8-6-2010	corral	corral	0	0	4
Mikow	8-6-2010	smola	smola	0	0	4
Mikow	8-6-2010	turpentine	turpentine	0	0	4
Mikow	8-6-2010	path	path_1	0	0	4
Mikow	8-6-2010	path	path_2	0	0	4
Zubensko	8-6-2010	corral	corral	0	0	4
Zubensko	8-6-2010	smola	smola	1	12	4
Zubensko	8-6-2010	turpentine	turpentine	0	0	4
Zubensko	8-6-2010	path	path_1	0	0	4
Zubensko	8-6-2010	path	path_2	0	0	4
Bystre	13-6-2010	corral	corral	0	0	4
Bystre	13-6-2010	smola	smola	0	0	4
Bystre	13-6-2010	turpentine	turpentine	0	0	4
Bystre	13-6-2010	path	path_1	0	0	4
Bystre	13-6-2010	path	path_2	0	0	4
Sekowiec	13-6-2010	corral	corral	0	0	4
Sekowiec	13-6-2010	smola	smola	1	3	4
Sekowiec	13-6-2010	turpentine	turpentine	0	0	4
Sekowiec	13-6-2010	path	path_1	0	0	4
Sekowiec	13-6-2010	path	path_2	0	0	4
Telesnica	13-6-2010	corral	corral	0	0	4
Telesnica	13-6-2010	smola	smola	0	0	4
Telesnica	13-6-2010	turpentine	turpentine	0	0	4
Telesnica	13-6-2010	path	path_1	1	3	4
Telesnica	13-6-2010	path	path_2	0	0	4
Olchowiec	14-6-2010	corral	corral	0	0	4
Olchowiec	14-6-2010	smola	smola1	0	0	4
Olchowiec	14-6-2010	turpentine	turpentine	0	0	4
Olchowiec	14-6-2010	smola	smola2	1	2	4
Olchowiec	14-6-2010	path	path_1	0	0	4
Jaworzec	15-6-2010	corral	corral	0	0	4
Jaworzec	15-6-2010	smola	smola	0	0	4
Jaworzec	15-6-2010	turpentine	turpentine	0	0	4
Jaworzec	15-6-2010	path	path_1	0	0	4
Jaworzec	15-6-2010	path	path_2	0	0	4
Kalnica	15-6-2010	corral	corral	0	0	4
Kalnica	15-6-2010	smola	smola	0	0	4
Kalnica	15-6-2010	turpentine	turpentine	0	0	4
Kalnica	15-6-2010	path	path_1	0	0	4
Kalnica	15-6-2010	path	path_2	0	0	4
Smerek	15-6-2010	corral	corral	0	0	4
Smerek	15-6-2010	smola	smola	0	0	4
Smerek	15-6-2010	turpentine	turpentine	0	0	4
Smerek	15-6-2010	path	path_1	0	0	4
Smerek	15-6-2010	path	path_2	0	0	4
Zawoj	15-6-2010	corral	corral	0	0	4
Zawoj	15-6-2010	smola	smola	0	0	4
Zawoj	15-6-2010	turpentine	turpentine	0	0	4
Zawoj	15-6-2010	path	path_1	0	0	4
Zawoj	15-6-2010	path	path_2	0	0	4
Bandrow	16-6-2010	corral	corral	1	1	4
Bandrow	16-6-2010	smola	smola	1	8	4
Bandrow	16-6-2010	turpentine	turpentine	0	0	4
Bandrow	16-6-2010	path	path_1	0	0	4
Bandrow	16-6-2010	path	path_2	0	0	4
Zukow	16-6-2010	corral	corral	0	0	4
Zukow	16-6-2010	smola	smola	0	0	4
Zukow	16-6-2010	turpentine	turpentine	0	0	4
Zukow	16-6-2010	path	path_1	0	0	4
Zukow	16-6-2010	path	path_2	0	0	4
Muczne	17-6-2010	corral	corral	1	1	4
Muczne	17-6-2010	smola	smola	0	0	4
Muczne	17-6-2010	turpentine	turpentine	0	0	4
Muczne	17-6-2010	path	path_1	0	0	4
Muczne	17-6-2010	path	path_2	0	0	4
Stuposiany	17-6-2010	corral	corral	0	0	4
Stuposiany	17-6-2010	smola	smola	1	2	4
Stuposiany	17-6-2010	turpentine	turpentine	0	0	4
Stuposiany2	17-6-2010	natural	natural1	0	0	4
Stuposiany2	17-6-2010	natural	natural2	0	0	4
Stuposiany2	17-6-2010	natural	natural3	0	0	4
Stuposiany	17-6-2010	path	path_1	0	0	4
Stuposiany	17-6-2010	path	path_2	0	0	4
Tarnawa	17-6-2010	corral	corral	1	6	4
Tarnawa	17-6-2010	smola	smola	1	5	4
Tarnawa	17-6-2010	turpentine	turpentine	0	0	4
Tarnawa	17-6-2010	path	path_1	0	0	4
Tarnawa	17-6-2010	path	path_2	1	2	4
Zubrze	20-6-2010	corral	corral	0	0	4
Zubrze	20-6-2010	smola	smola	0	0	4
Zubrze	20-6-2010	natural	natural	1	1	4
Zubrze	20-6-2010	path	path_1	0	0	4
Zubrze	20-6-2010	path	path_2	0	0	4
Jarzabek	21-6-2010	corral	corral	0	0	4
Jarzabek	21-6-2010	smola	smola	0	0	4
Jarzabek	21-6-2010	turpentine	turpentine	0	0	4
Jarzabek	21-6-2010	path	path_1	0	0	4
Jarzabek	21-6-2010	path	path_2	0	0	4
Lopienka	22-6-2010	corral	corral	0	0	4
Lopienka	22-6-2010	smola	smola	0	0	4
Lopienka	22-6-2010	turpentine	turpentine	0	0	4
Lopienka	22-6-2010	path	path_1	0	0	4
Lopienka2	22-6-2010	corral	corral	0	0	4
Lopienka2	22-6-2010	smola	smola	1	1	4
Lopienka2	22-6-2010	turpentine	turpentine	0	0	4
Kolonice	23-6-2010	corral	corral	1	1	4
Kolonice	23-6-2010	smola	smola1	0	0	4
Kolonice	23-6-2010	turpentine	turpentine	0	0	4
Kolonice	23-6-2010	smola	smola2	1	4	4
Kolonice	23-6-2010	path	path_1	0	0	4
Polanki	23-6-2010	corral	corral	0	0	4
Polanki	23-6-2010	smola	smola	0	0	4
Polanki	23-6-2010	turpentine	turpentine1	0	0	4
Polanki	23-6-2010	turpentine	turpentine2	0	0	4
Polanki	23-6-2010	path	path_2	0	0	4
Steznica	23-6-2010	smola	smola2	0	0	4
Steznica	23-6-2010	turpentine	turpentine	0	0	4
Steznica	23-6-2010	path	path_2	0	0	4
Zernica	23-6-2010	corral	corral	0	0	4
Zernica	23-6-2010	smola	smola	0	0	4
Zernica	23-6-2010	turpentine	turpentine2	0	0	4
Zernica	23-6-2010	path	path_1	0	0	4
Zernica	23-6-2010	path	path_2	0	0	4
Balnica	24-6-2010	corral	corral	0	0	4
Balnica	24-6-2010	smola	smola	0	0	4
Balnica	24-6-2010	turpentine	turpentine	0	0	4
Balnica	24-6-2010	path	path_1	0	0	4
Balnica	24-6-2010	path	path_2	0	0	4
Balnica	24-6-2010	natural	natural	0	0	4
Jablonki	24-6-2010	corral	corral	0	0	4
Jablonki	24-6-2010	smola	smola	0	0	4
Jablonki	24-6-2010	turpentine	turpentine	0	0	4
Jablonki	24-6-2010	path	path_2	0	0	4
Mikow	24-6-2010	corral	corral	0	0	4
Mikow	24-6-2010	smola	smola	0	0	4
Mikow	24-6-2010	turpentine	turpentine	0	0	4
Mikow	24-6-2010	path	path_1	0	0	4
Mikow	24-6-2010	path	path_2	0	0	4
Roztoki	24-6-2010	corral	corral	0	0	4
Roztoki	24-6-2010	smola	smola	0	0	4
Roztoki	24-6-2010	turpentine	turpentine	0	0	4
Roztoki	24-6-2010	path	path_1	0	0	4
Roztoki	24-6-2010	path	path_2	0	0	4
Wola Michowa	24-6-2010	natural	natural1	0	0	4
Wola Michowa	24-6-2010	natural	natural2	0	0	4
Zubensko	24-6-2010	corral	corral	0	0	4
Zubensko	24-6-2010	smola	smola	1	3	4
Zubensko	24-6-2010	turpentine	turpentine	0	0	4
Zubensko	24-6-2010	path	path_1	0	0	4
Zubensko	24-6-2010	path	path_2	0	0	4
Bystre	30-6-2010	corral	corral	0	0	4
Bystre	30-6-2010	smola	smola	0	0	4
Bystre	30-6-2010	turpentine	turpentine	0	0	4
Bystre	30-6-2010	path	path_1	0	0	4
Bystre	30-6-2010	path	path_2	0	0	4
Olchowiec	30-6-2010	corral	corral	0	0	4
Olchowiec	30-6-2010	smola	smola1	0	0	4
Olchowiec	30-6-2010	turpentine	turpentine	0	0	4
Olchowiec	30-6-2010	smola	smola2	1	8	4
Olchowiec	30-6-2010	path	path_1	0	0	4
Sekowiec	30-6-2010	corral	corral	0	0	4
Sekowiec	30-6-2010	smola	smola	1	4	4
Sekowiec	30-6-2010	turpentine	turpentine	0	0	4
Sekowiec	30-6-2010	path	path_1	0	0	4
Sekowiec	30-6-2010	path	path_2	0	0	4
Telesnica	30-6-2010	corral	corral	0	0	4
Telesnica	30-6-2010	smola	smola	0	0	4
Telesnica	30-6-2010	turpentine	turpentine	0	0	4
Telesnica	30-6-2010	path	path_1	0	0	4
Telesnica	30-6-2010	path	path_2	0	0	4
Jaworzec	1-7-2010	corral	corral	0	0	3
Jaworzec	1-7-2010	smola	smola	0	0	3
Jaworzec	1-7-2010	turpentine	turpentine	0	0	3
Jaworzec	1-7-2010	path	path_1	0	0	3
Jaworzec	1-7-2010	path	path_2	0	0	3
Kalnica	1-7-2010	corral	corral	0	0	3
Kalnica	1-7-2010	smola	smola	0	0	3
Kalnica	1-7-2010	turpentine	turpentine	0	0	3
Kalnica	1-7-2010	path	path_1	0	0	3
Smerek	1-7-2010	corral	corral	0	0	3
Smerek	1-7-2010	smola	smola	0	0	3
Smerek	1-7-2010	turpentine	turpentine	0	0	3
Smerek	1-7-2010	path	path_1	0	0	3
Smerek	1-7-2010	path	path_2	0	0	3
Zawoj	1-7-2010	corral	corral	0	0	3
Zawoj	1-7-2010	smola	smola	0	0	3
Zawoj	1-7-2010	turpentine	turpentine	0	0	3
Zawoj	1-7-2010	path	path_1	0	0	3
Zawoj	1-7-2010	path	path_2	0	0	3
Bandrow	2-7-2010	corral	corral	1	1	3
Bandrow	2-7-2010	smola	smola	1	1	3
Bandrow	2-7-2010	turpentine	turpentine	0	0	3
Bandrow	2-7-2010	path	path_1	0	0	3
Bandrow	2-7-2010	path	path_2	0	0	3
Zukow	2-7-2010	corral	corral	0	0	3
Zukow	2-7-2010	smola	smola	0	0	3
Zukow	2-7-2010	turpentine	turpentine	0	0	3
Zukow	2-7-2010	path	path_1	0	0	3
Zukow	2-7-2010	path	path_2	0	0	3
Zubrze	3-7-2010	corral	corral	0	0	3
Zubrze	3-7-2010	smola	smola	0	0	3
Zubrze	3-7-2010	natural	natural	1	8	3
Zubrze	3-7-2010	path	path_1	0	0	3
Zubrze	3-7-2010	path	path_2	0	0	3
Muczne2	4-7-2010	corral	corral	0	0	3
Muczne2	4-7-2010	smola	smola	0	0	3
Muczne2	4-7-2010	turpentine	turpentine	0	0	3
Muczne2	4-7-2010	natural	natural	1	8	3
Muczne2	4-7-2010	path	path_1	0	0	3
Muczne2	4-7-2010	path	path_2	0	0	3
Stuposiany	4-7-2010	corral	corral	0	0	3
Stuposiany	4-7-2010	smola	smola	0	0	3
Stuposiany	4-7-2010	turpentine	turpentine	0	0	3
Stuposiany2	4-7-2010	natural	natural1	1	6	3
Stuposiany2	4-7-2010	natural	natural2	0	0	3
Stuposiany2	4-7-2010	natural	natural3	0	0	3
Stuposiany	4-7-2010	path	path_1	0	0	3
Stuposiany	4-7-2010	path	path_2	0	0	3
Tarnawa	4-7-2010	corral	corral	1	10	3
Tarnawa	4-7-2010	smola	smola	1	4	3
Tarnawa	4-7-2010	turpentine	turpentine	0	0	3
Tarnawa	4-7-2010	path	path_1	0	0	3
Tarnawa	4-7-2010	path	path_2	1	4	3
Jarzabek	5-7-2010	corral	corral	0	0	3
Jarzabek	5-7-2010	smola	smola	0	0	3
Jarzabek	5-7-2010	turpentine	turpentine	0	0	3
Jarzabek	5-7-2010	path	path_1	0	0	3
Jarzabek	5-7-2010	path	path_2	0	0	3
Jablonki	8-7-2010	corral	corral	0	0	3
Jablonki	8-7-2010	smola	smola	0	0	3
Jablonki	8-7-2010	turpentine	turpentine	0	0	3
Jablonki	8-7-2010	path	path_2	0	0	3
Kolonice	8-7-2010	corral	corral	0	0	3
Kolonice	8-7-2010	turpentine	turpentine	0	0	3
Kolonice	8-7-2010	smola	smola2	0	0	3
Kolonice	8-7-2010	path	path_1	0	0	3
Kolonice	8-7-2010	path	path_2	0	0	3
Mikow	8-7-2010	corral	corral	0	0	3
Mikow	8-7-2010	smola	smola	0	0	3
Mikow	8-7-2010	turpentine	turpentine	0	0	3
Mikow	8-7-2010	path	path_1	0	0	3
Mikow	8-7-2010	path	path_2	0	0	3
Steznica	8-7-2010	corral	corral	0	0	3
Steznica	8-7-2010	smola	smola2	0	0	3
Steznica	8-7-2010	turpentine	turpentine	0	0	3
Steznica	8-7-2010	path	path_1	0	0	3
Steznica	8-7-2010	path	path_2	0	0	3
Wola Michowa	8-7-2010	natural	natural1	1	5	3
Wola Michowa	8-7-2010	natural	natural2	1	9	3
Zernica	8-7-2010	corral	corral	0	0	3
Zernica	8-7-2010	smola	smola	0	0	3
Zernica	8-7-2010	turpentine	turpentine2	0	0	3
Zernica	8-7-2010	path	path_1	0	0	3
Zernica	8-7-2010	path	path_2	0	0	3
Zubensko	8-7-2010	corral	corral	0	0	3
Zubensko	8-7-2010	smola	smola	1	9	3
Zubensko	8-7-2010	turpentine	turpentine	0	0	3
Zubensko	8-7-2010	path	path_1	0	0	3
Zubensko	8-7-2010	path	path_2	0	0	3
Balnica	10-7-2010	corral	corral	0	0	3
Balnica	10-7-2010	smola	smola	1	2	3
Balnica	10-7-2010	turpentine	turpentine	0	0	3
Balnica	10-7-2010	path	path_1	0	0	3
Balnica	10-7-2010	path	path_2	0	0	3
Balnica	10-7-2010	natural	natural	1	5	3
Roztoki	10-7-2010	corral	corral	0	0	3
Roztoki	10-7-2010	smola	smola	0	0	3
Roztoki	10-7-2010	turpentine	turpentine	0	0	3
Roztoki	10-7-2010	path	path_1	0	0	3
Roztoki	10-7-2010	path	path_2	0	0	3
Lopienka2	12-7-2010	corral	corral	1	1	3
Lopienka2	12-7-2010	smola	smola	1	2	3
Lopienka2	12-7-2010	turpentine	turpentine	0	0	3
Polanki	12-7-2010	corral	corral	0	0	3
Polanki	12-7-2010	smola	smola	0	0	3
Polanki	12-7-2010	turpentine	turpentine1	0	0	3
Polanki	12-7-2010	turpentine	turpentine2	0	0	3
Polanki	12-7-2010	path	path_1	1	1	3
Polanki	12-7-2010	path	path_2	0	0	3
Bystre	13-7-2010	corral	corral	0	0	3
Bystre	13-7-2010	smola	smola	0	0	3
Bystre	13-7-2010	turpentine	turpentine	0	0	3
Bystre	13-7-2010	path	path_1	0	0	3
Bystre	13-7-2010	path	path_2	0	0	3
Olchowiec	13-7-2010	corral	corral	0	0	3
Olchowiec	13-7-2010	smola	smola1	0	0	3
Olchowiec	13-7-2010	turpentine	turpentine	0	0	3
Olchowiec	13-7-2010	smola	smola2	0	0	3
Olchowiec	13-7-2010	path	path_1	0	0	3
Telesnica	13-7-2010	corral	corral	0	0	3
Telesnica	13-7-2010	smola	smola	0	0	3
Telesnica	13-7-2010	turpentine	turpentine	0	0	3
Telesnica	13-7-2010	path	path_1	0	0	3
Telesnica	13-7-2010	path	path_2	0	0	3
Zubrze	13-7-2010	corral	corral	0	0	3
Zubrze	13-7-2010	smola	smola	0	0	3
Zubrze	13-7-2010	turpentine	turpentine2	0	0	3
Zubrze	13-7-2010	natural	natural	0	0	3
Zubrze	13-7-2010	path	path_1	0	0	3
Zubrze	13-7-2010	path	path_2	0	0	3
Sekowiec	14-7-2010	corral	corral	0	0	3
Sekowiec	14-7-2010	smola	smola	0	0	3
Sekowiec	14-7-2010	turpentine	turpentine	0	0	3
Sekowiec	14-7-2010	path	path_1	0	0	3
Sekowiec	14-7-2010	path	path_2	0	0	3
Jaworzec	17-7-2010	corral	corral	0	0	3
Jaworzec	17-7-2010	smola	smola	0	0	3
Jaworzec	17-7-2010	turpentine	turpentine	0	0	3
Jaworzec	17-7-2010	path	path_1	0	0	3
Jaworzec	17-7-2010	path	path_2	0	0	3
Kalnica	17-7-2010	corral	corral	0	0	3
Kalnica	17-7-2010	smola	smola	0	0	3
Kalnica	17-7-2010	turpentine	turpentine	0	0	3
Kalnica	17-7-2010	path	path_1	0	0	3
Kalnica	17-7-2010	path	path_2	0	0	3
Smerek	17-7-2010	corral	corral	0	0	3
Smerek	17-7-2010	smola	smola	0	0	3
Smerek	17-7-2010	turpentine	turpentine	0	0	3
Smerek	17-7-2010	path	path_1	0	0	3
Smerek	17-7-2010	path	path_2	0	0	3
Zawoj	17-7-2010	corral	corral	0	0	3
Zawoj	17-7-2010	smola	smola	0	0	3
Zawoj	17-7-2010	turpentine	turpentine	0	0	3
Zawoj	17-7-2010	path	path_1	0	0	3
Zawoj	17-7-2010	path	path_2	0	0	3
Bandrow	19-7-2010	corral	corral	0	0	3
Bandrow	19-7-2010	smola	smola	1	1	3
Bandrow	19-7-2010	turpentine	turpentine	0	0	3
Bandrow	19-7-2010	path	path_1	0	0	3
Bandrow	19-7-2010	path	path_2	0	0	3
Zukow	19-7-2010	corral	corral	0	0	3
Zukow	19-7-2010	smola	smola	0	0	3
Zukow	19-7-2010	turpentine	turpentine	0	0	3
Zukow	19-7-2010	path	path_1	0	0	3
Zukow	19-7-2010	path	path_2	0	0	3
Muczne	20-7-2010	corral	corral	0	0	3
Muczne	20-7-2010	smola	smola	0	0	3
Muczne	20-7-2010	turpentine	turpentine	0	0	3
Muczne	20-7-2010	path	path_1	0	0	3
Muczne	20-7-2010	path	path_2	0	0	3
Muczne2	20-7-2010	corral	corral	0	0	3
Muczne2	20-7-2010	smola	smola	0	0	3
Muczne2	20-7-2010	turpentine	turpentine	0	0	3
Muczne2	20-7-2010	path	path_1	1	1	3
Muczne2	20-7-2010	path	path_2	0	0	3
Stuposiany	20-7-2010	corral	corral	0	0	3
Stuposiany	20-7-2010	smola	smola	0	0	3
Stuposiany	20-7-2010	turpentine	turpentine	0	0	3
Stuposiany2	20-7-2010	natural	natural1	1	1	3
Stuposiany2	20-7-2010	natural	natural2	0	0	3
Stuposiany2	20-7-2010	natural	natural3	0	0	3
Stuposiany	20-7-2010	path	path_1	0	0	3
Stuposiany	20-7-2010	path	path_2	0	0	3
Tarnawa	20-7-2010	corral	corral	1	1	3
Tarnawa	20-7-2010	smola	smola	1	2	3
Tarnawa	20-7-2010	turpentine	turpentine	0	0	3
Tarnawa	20-7-2010	path	path_1	0	0	3
Tarnawa	20-7-2010	path	path_2	1	2	3
Jarzabek	21-7-2010	corral	corral	0	0	3
Jarzabek	21-7-2010	smola	smola	0	0	3
Jarzabek	21-7-2010	turpentine	turpentine	0	0	3
Jarzabek	21-7-2010	path	path_1	0	0	3
Jarzabek	21-7-2010	path	path_2	0	0	3
Jablonki	22-7-2010	corral	corral	0	0	3
Jablonki	22-7-2010	smola	smola	0	0	3
Jablonki	22-7-2010	turpentine	turpentine	0	0	3
Jablonki	22-7-2010	path	path_1	0	0	3
Jablonki	22-7-2010	path	path_2	0	0	3
Kolonice	22-7-2010	corral	corral	0	0	3
Kolonice	22-7-2010	turpentine	turpentine	0	0	3
Kolonice	22-7-2010	smola	smola2	0	0	3
Kolonice	22-7-2010	path	path_1	1	1	3
Kolonice	22-7-2010	path	path_2	0	0	3
Steznica	22-7-2010	corral	corral	0	0	3
Steznica	22-7-2010	smola	smola2	0	0	3
Steznica	22-7-2010	turpentine	turpentine	0	0	3
Steznica	22-7-2010	path	path_1	0	0	3
Steznica	22-7-2010	path	path_2	0	0	3
Zernica	22-7-2010	corral	corral	0	0	3
Zernica	22-7-2010	smola	smola	0	0	3
Zernica	22-7-2010	turpentine	turpentine2	0	0	3
Zernica	22-7-2010	path	path_1	0	0	3
Zernica	22-7-2010	path	path_2	0	0	3
Balnica	25-7-2010	corral	corral	0	0	3
Balnica	25-7-2010	smola	smola	0	0	3
Balnica	25-7-2010	turpentine	turpentine	0	0	3
Balnica	25-7-2010	path	path_1	0	0	3
Balnica	25-7-2010	path	path_2	0	0	3
Balnica	25-7-2010	natural	natural	1	1	3
Mikow	25-7-2010	corral	corral	0	0	3
Mikow	25-7-2010	smola	smola	0	0	3
Mikow	25-7-2010	turpentine	turpentine	0	0	3
Mikow	25-7-2010	path	path_1	0	0	3
Mikow	25-7-2010	path	path_2	0	0	3
Roztoki	25-7-2010	corral	corral	0	0	3
Roztoki	25-7-2010	smola	smola	0	0	3
Roztoki	25-7-2010	turpentine	turpentine	0	0	3
Roztoki	25-7-2010	path	path_1	0	0	3
Roztoki	25-7-2010	path	path_2	0	0	3
Wola Michowa	25-7-2010	natural	natural1	0	0	3
Wola Michowa	25-7-2010	natural	natural2	0	0	3
Zubensko	25-7-2010	corral	corral	0	0	3
Zubensko	25-7-2010	smola	smola	0	0	3
Zubensko	25-7-2010	turpentine	turpentine	0	0	3
Zubensko	25-7-2010	path	path_1	0	0	3
Zubensko	25-7-2010	path	path_2	0	0	3
Lopienka2	26-7-2010	corral	corral	0	0	3
Lopienka2	26-7-2010	smola	smola	0	0	3
Lopienka2	26-7-2010	turpentine	turpentine	0	0	3
Polanki	26-7-2010	corral	corral	0	0	3
Polanki	26-7-2010	smola	smola	1	3	3
Polanki	26-7-2010	turpentine	turpentine1	0	0	3
Polanki	26-7-2010	turpentine	turpentine2	0	0	3
Polanki	26-7-2010	path	path_1	0	0	3
Polanki	26-7-2010	path	path_2	0	0	3
Olchowiec	27-7-2010	corral	corral	0	0	3
Olchowiec	27-7-2010	smola	smola1	0	0	3
Olchowiec	27-7-2010	turpentine	turpentine	0	0	3
Olchowiec	27-7-2010	smola	smola2	0	0	3
Olchowiec	27-7-2010	path	path_1	0	0	3
Zubrze	27-7-2010	corral	corral	0	0	3
Zubrze	27-7-2010	smola	smola	0	0	3
Zubrze	27-7-2010	turpentine	turpentine2	0	0	3
Zubrze	27-7-2010	natural	natural	0	0	3
Zubrze	27-7-2010	path	path_1	0	0	3
Zubrze	27-7-2010	path	path_2	0	0	3
Bystre	28-7-2010	corral	corral	0	0	3
Bystre	28-7-2010	smola	smola	0	0	3
Bystre	28-7-2010	turpentine	turpentine	0	0	3
Bystre	28-7-2010	path	path_1	0	0	3
Bystre	28-7-2010	path	path_2	0	0	3
Sekowiec	28-7-2010	corral	corral	0	0	3
Sekowiec	28-7-2010	smola	smola	1	3	3
Sekowiec	28-7-2010	turpentine	turpentine	0	0	3
Sekowiec	28-7-2010	path	path_1	0	0	3
Sekowiec	28-7-2010	path	path_2	0	0	3
Telesnica	28-7-2010	corral	corral	0	0	3
Telesnica	28-7-2010	smola	smola	0	0	3
Telesnica	28-7-2010	turpentine	turpentine	0	0	3
Telesnica	28-7-2010	path	path_1	0	0	3
Telesnica	28-7-2010	path	path_2	0	0	3
Jaworzec	31-7-2010	corral	corral	0	0	3
Jaworzec	31-7-2010	smola	smola	0	0	3
Jaworzec	31-7-2010	turpentine	turpentine	0	0	3
Jaworzec	31-7-2010	path	path_1	0	0	3
Jaworzec	31-7-2010	path	path_2	0	0	3
Kalnica	31-7-2010	corral	corral	0	0	3
Kalnica	31-7-2010	smola	smola	0	0	3
Kalnica	31-7-2010	turpentine	turpentine	0	0	3
Kalnica	31-7-2010	path	path_2	0	0	3
Smerek	31-7-2010	corral	corral	0	0	3
Smerek	31-7-2010	smola	smola	0	0	3
Smerek	31-7-2010	turpentine	turpentine	0	0	3
Smerek	31-7-2010	path	path_1	0	0	3
Smerek	31-7-2010	path	path_2	0	0	3
Zawoj	31-7-2010	corral	corral	0	0	3
Zawoj	31-7-2010	smola	smola	0	0	3
Zawoj	31-7-2010	turpentine	turpentine	0	0	3
Zawoj	31-7-2010	path	path_1	0	0	3
Zawoj	31-7-2010	path	path_2	0	0	3
Bandrow	3-8-2010	corral	corral	1	1	3
Bandrow	3-8-2010	smola	smola	0	0	3
Bandrow	3-8-2010	turpentine	turpentine	0	0	3
Bandrow	3-8-2010	path	path_1	0	0	3
Bandrow	3-8-2010	path	path_2	0	0	3
Zukow	3-8-2010	corral	corral	0	0	3
Zukow	3-8-2010	smola	smola	0	0	3
Zukow	3-8-2010	turpentine	turpentine	0	0	3
Zukow	3-8-2010	path	path_1	0	0	3
Zukow	3-8-2010	path	path_2	0	0	3
Jarzabek	4-8-2010	corral	corral	0	0	3
Jarzabek	4-8-2010	smola	smola	0	0	3
Jarzabek	4-8-2010	turpentine	turpentine	0	0	3
Jarzabek	4-8-2010	path	path_1	0	0	3
Jarzabek	4-8-2010	path	path_2	0	0	3
Muczne	5-8-2010	corral	corral	1	4	3
Muczne	5-8-2010	smola	smola	1	6	3
Muczne	5-8-2010	turpentine	turpentine	0	0	3
Muczne	5-8-2010	path	path_1	0	0	3
Muczne	5-8-2010	path	path_2	0	0	3
Muczne2	5-8-2010	corral	corral	0	0	3
Muczne2	5-8-2010	smola	smola	0	0	3
Muczne2	5-8-2010	turpentine	turpentine	0	0	3
Muczne2	5-8-2010	natural	natural	1	2	3
Muczne2	5-8-2010	path	path_1	0	0	3
Muczne2	5-8-2010	path	path_2	0	0	3
Stuposiany	5-8-2010	corral	corral	0	0	3
Stuposiany	5-8-2010	smola	smola	1	1	3
Stuposiany	5-8-2010	turpentine	turpentine	0	0	3
Stuposiany2	5-8-2010	natural	natural1	1	1	3
Stuposiany2	5-8-2010	natural	natural2	1	3	3
Stuposiany2	5-8-2010	natural	natural3	0	0	3
Stuposiany	5-8-2010	path	path_1	0	0	3
Stuposiany	5-8-2010	path	path_2	0	0	3
Tarnawa	5-8-2010	corral	corral	0	0	3
Tarnawa	5-8-2010	smola	smola	0	0	3
Tarnawa	5-8-2010	turpentine	turpentine	1	2	3
Tarnawa	5-8-2010	path	path_1	0	0	3
Tarnawa	5-8-2010	path	path_2	0	0	3
Jablonki	7-8-2010	corral	corral	0	0	3
Jablonki	7-8-2010	smola	smola	0	0	3
Jablonki	7-8-2010	turpentine	turpentine	0	0	3
Jablonki	7-8-2010	path	path_1	0	0	3
Jablonki	7-8-2010	path	path_2	0	0	3
Kolonice	7-8-2010	corral	corral	0	0	3
Kolonice	7-8-2010	turpentine	turpentine	0	0	3
Kolonice	7-8-2010	smola	smola2	0	0	3
Kolonice	7-8-2010	path	path_1	0	0	3
Kolonice	7-8-2010	path	path_2	0	0	3
Steznica	7-8-2010	corral	corral	0	0	3
Steznica	7-8-2010	smola	smola2	0	0	3
Steznica	7-8-2010	turpentine	turpentine	0	0	3
Steznica	7-8-2010	path	path_1	0	0	3
Steznica	7-8-2010	path	path_2	0	0	3
Zernica	7-8-2010	corral	corral	0	0	3
Zernica	7-8-2010	smola	smola	1	3	3
Zernica	7-8-2010	turpentine	turpentine2	0	0	3
Zernica	7-8-2010	path	path_1	0	0	3
Zernica	7-8-2010	path	path_2	0	0	3
Mikow	8-8-2010	corral	corral	0	0	3
Mikow	8-8-2010	smola	smola	0	0	3
Mikow	8-8-2010	turpentine	turpentine	0	0	3
Mikow	8-8-2010	path	path_1	0	0	3
Mikow	8-8-2010	path	path_2	0	0	3
Roztoki	8-8-2010	corral	corral	0	0	3
Roztoki	8-8-2010	smola	smola	0	0	3
Roztoki	8-8-2010	turpentine	turpentine	0	0	3
Roztoki	8-8-2010	path	path_1	0	0	3
Roztoki	8-8-2010	path	path_2	0	0	3
Wola Michowa	8-8-2010	natural	natural1	0	0	3
Wola Michowa	8-8-2010	natural	natural2	0	0	3
Zubensko	8-8-2010	corral	corral	0	0	3
Zubensko	8-8-2010	smola	smola	1	1	3
Zubensko	8-8-2010	turpentine	turpentine	0	0	3
Zubensko	8-8-2010	path	path_1	0	0	3
Zubensko	8-8-2010	path	path_2	0	0	3
Lopienka2	9-8-2010	corral	corral	0	0	3
Lopienka2	9-8-2010	smola	smola	1	7	3
Lopienka2	9-8-2010	turpentine	turpentine	0	0	3
Polanki	9-8-2010	corral	corral	0	0	3
Polanki	9-8-2010	smola	smola	0	0	3
Polanki	9-8-2010	turpentine	turpentine1	0	0	3
Polanki	9-8-2010	turpentine	turpentine2	1	4	3
Polanki	9-8-2010	path	path_1	0	0	3
Polanki	9-8-2010	path	path_2	0	0	3
Bystre	10-8-2010	corral	corral	0	0	3
Bystre	10-8-2010	smola	smola	0	0	3
Bystre	10-8-2010	turpentine	turpentine	0	0	3
Bystre	10-8-2010	path	path_1	0	0	3
Bystre	10-8-2010	path	path_2	0	0	3
Olchowiec	10-8-2010	corral	corral	0	0	3
Olchowiec	10-8-2010	smola	smola1	0	0	3
Olchowiec	10-8-2010	turpentine	turpentine	0	0	3
Olchowiec	10-8-2010	smola	smola2	0	0	3
Olchowiec	10-8-2010	path	path_1	0	0	3
Telesnica	10-8-2010	corral	corral	0	0	3
Telesnica	10-8-2010	smola	smola	0	0	3
Telesnica	10-8-2010	turpentine	turpentine	0	0	3
Telesnica	10-8-2010	path	path_1	0	0	3
Telesnica	10-8-2010	path	path_2	0	0	3
Zubrze	10-8-2010	corral	corral	0	0	3
Zubrze	10-8-2010	smola	smola	1	2	3
Zubrze	10-8-2010	turpentine	turpentine2	0	0	3
Zubrze	10-8-2010	natural	natural	1	1	3
Zubrze	10-8-2010	path	path_1	0	0	3
Zubrze	10-8-2010	path	path_2	0	0	3
Balnica	13-8-2010	corral	corral	0	0	3
Balnica	13-8-2010	smola	smola	1	1	3
Balnica	13-8-2010	turpentine	turpentine	0	0	3
Balnica	13-8-2010	path	path_1	0	0	3
Balnica	13-8-2010	path	path_2	0	0	3
Balnica	13-8-2010	natural	natural	0	0	3
Jaworzec	14-8-2010	corral	corral	0	0	3
Jaworzec	14-8-2010	smola	smola	0	0	3
Jaworzec	14-8-2010	turpentine	turpentine	1	1	3
Jaworzec	14-8-2010	path	path_1	0	0	3
Jaworzec	14-8-2010	path	path_2	0	0	3
Kalnica	14-8-2010	corral	corral	0	0	3
Kalnica	14-8-2010	smola	smola	0	0	3
Kalnica	14-8-2010	turpentine	turpentine	0	0	3
Kalnica	14-8-2010	path	path_1	0	0	3
Kalnica	14-8-2010	path	path_2	0	0	3
Smerek	14-8-2010	corral	corral	0	0	3
Smerek	14-8-2010	smola	smola	0	0	3
Smerek	14-8-2010	turpentine	turpentine	0	0	3
Smerek	14-8-2010	path	path_2	0	0	3
Zawoj	14-8-2010	corral	corral	0	0	3
Zawoj	14-8-2010	smola	smola	0	0	3
Zawoj	14-8-2010	turpentine	turpentine	0	0	3
Zawoj	14-8-2010	path	path_1	0	0	3
Zawoj	14-8-2010	path	path_2	0	0	3
Sekowiec	15-8-2010	corral	corral	0	0	3
Sekowiec	15-8-2010	smola	smola	0	0	3
Sekowiec	15-8-2010	turpentine	turpentine	0	0	3
Sekowiec	15-8-2010	path	path_1	0	0	3
Sekowiec	15-8-2010	path	path_2	0	0	3
Stuposiany2	15-8-2010	natural	natural1	0	0	3
Stuposiany2	15-8-2010	natural	natural2	1	1	3
Bandrow	17-8-2010	corral	corral	0	0	3
Bandrow	17-8-2010	smola	smola	1	1	3
Bandrow	17-8-2010	turpentine	turpentine	0	0	3
Bandrow	17-8-2010	path	path_1	0	0	3
Bandrow	17-8-2010	path	path_2	0	0	3
Zukow	17-8-2010	corral	corral	0	0	3
Zukow	17-8-2010	smola	smola	0	0	3
Zukow	17-8-2010	turpentine	turpentine	0	0	3
Zukow	17-8-2010	path	path_1	0	0	3
Zukow	17-8-2010	path	path_2	0	0	3
Muczne	19-8-2010	corral	corral	1	1	3
Muczne	19-8-2010	smola	smola	0	0	3
Muczne	19-8-2010	turpentine	turpentine	0	0	3
Muczne	19-8-2010	path	path_1	0	0	3
Muczne	19-8-2010	path	path_2	0	0	3
Muczne2	19-8-2010	corral	corral	0	0	3
Muczne2	19-8-2010	smola	smola	0	0	3
Muczne2	19-8-2010	turpentine	turpentine	0	0	3
Muczne2	19-8-2010	natural	natural	1	1	3
Muczne2	19-8-2010	path	path_1	0	0	3
Muczne2	19-8-2010	path	path_2	0	0	3
Stuposiany	19-8-2010	corral	corral	0	0	3
Stuposiany	19-8-2010	smola	smola	0	0	3
Stuposiany	19-8-2010	turpentine	turpentine	0	0	3
Stuposiany2	19-8-2010	natural	natural3	0	0	3
Stuposiany	19-8-2010	path	path_1	0	0	3
Stuposiany	19-8-2010	path	path_2	0	0	3
Tarnawa	19-8-2010	corral	corral	1	1	3
Tarnawa	19-8-2010	smola	smola	0	0	3
Tarnawa	19-8-2010	turpentine	turpentine	0	0	3
Tarnawa	19-8-2010	path	path_1	0	0	3
Tarnawa	19-8-2010	path	path_2	0	0	3
Jablonki	20-8-2010	corral	corral	0	0	3
Jablonki	20-8-2010	smola	smola	0	0	3
Jablonki	20-8-2010	turpentine	turpentine	0	0	3
Jablonki	20-8-2010	path	path_1	0	0	3
Jablonki	20-8-2010	path	path_2	0	0	3
Kolonice	20-8-2010	corral	corral	0	0	3
Kolonice	20-8-2010	turpentine	turpentine	0	0	3
Kolonice	20-8-2010	smola	smola2	1	1	3
Kolonice	20-8-2010	path	path_1	0	0	3
Kolonice	20-8-2010	path	path_2	0	0	3
Steznica	20-8-2010	corral	corral	0	0	3
Steznica	20-8-2010	smola	smola2	0	0	3
Steznica	20-8-2010	turpentine	turpentine	0	0	3
Steznica	20-8-2010	path	path_1	0	0	3
Steznica	20-8-2010	path	path_2	0	0	3
Zernica	20-8-2010	corral	corral	0	0	3
Zernica	20-8-2010	smola	smola	1	1	3
Zernica	20-8-2010	turpentine	turpentine2	0	0	3
Zernica	20-8-2010	path	path_1	0	0	3
Zernica	20-8-2010	path	path_2	0	0	3
Lopienka2	22-8-2010	corral	corral	0	0	3
Lopienka2	22-8-2010	smola	smola	0	0	3
Lopienka2	22-8-2010	turpentine	turpentine	1	2	3
Polanki	22-8-2010	corral	corral	0	0	3
Polanki	22-8-2010	smola	smola	1	2	3
Polanki	22-8-2010	turpentine	turpentine1	0	0	3
Polanki	22-8-2010	turpentine	turpentine2	1	3	3
Polanki	22-8-2010	path	path_1	0	0	3
Polanki	22-8-2010	path	path_2	0	0	3
Jarzabek	26-8-2010	corral	corral	0	0	3
Jarzabek	26-8-2010	smola	smola	0	0	3
Jarzabek	26-8-2010	turpentine	turpentine	0	0	3
Jarzabek	26-8-2010	path	path_1	0	0	3
Jarzabek	26-8-2010	path	path_2	0	0	3
Balnica	27-8-2010	corral	corral	0	0	3
Balnica	27-8-2010	smola	smola	0	0	3
Balnica	27-8-2010	turpentine	turpentine	0	0	3
Balnica	27-8-2010	path	path_1	0	0	3
Balnica	27-8-2010	path	path_2	0	0	3
Balnica	27-8-2010	natural	natural	0	0	3
Mikow	27-8-2010	corral	corral	0	0	3
Mikow	27-8-2010	smola	smola	0	0	3
Mikow	27-8-2010	turpentine	turpentine	0	0	3
Mikow	27-8-2010	path	path_1	0	0	3
Mikow	27-8-2010	path	path_2	0	0	3
Roztoki	27-8-2010	corral	corral	0	0	3
Roztoki	27-8-2010	smola	smola	0	0	3
Roztoki	27-8-2010	turpentine	turpentine	0	0	3
Roztoki	27-8-2010	path	path_1	0	0	3
Roztoki	27-8-2010	path	path_2	0	0	3
Wola Michowa	27-8-2010	natural	natural1	0	0	3
Wola Michowa	27-8-2010	natural	natural2	0	0	3
Zubensko	27-8-2010	corral	corral	0	0	3
Zubensko	27-8-2010	smola	smola	0	0	3
Zubensko	27-8-2010	turpentine	turpentine	0	0	3
Zubensko	27-8-2010	path	path_1	0	0	3
Zubensko	27-8-2010	path	path_2	0	0	3
Olchowiec	28-8-2010	corral	corral	0	0	3
Olchowiec	28-8-2010	smola	smola1	1	2	3
Olchowiec	28-8-2010	turpentine	turpentine	0	0	3
Olchowiec	28-8-2010	smola	smola2	0	0	3
Olchowiec	28-8-2010	path	path_1	0	0	3
Zubrze	28-8-2010	corral	corral	0	0	3
Zubrze	28-8-2010	smola	smola	0	0	3
Zubrze	28-8-2010	turpentine	turpentine2	0	0	3
Zubrze	28-8-2010	natural	natural	0	0	3
Zubrze	28-8-2010	path	path_1	0	0	3
Zubrze	28-8-2010	path	path_2	0	0	3
Bystre	29-8-2010	corral	corral	0	0	3
Bystre	29-8-2010	smola	smola	0	0	3
Bystre	29-8-2010	turpentine	turpentine	0	0	3
Bystre	29-8-2010	path	path_1	0	0	3
Bystre	29-8-2010	path	path_2	0	0	3
Sekowiec	29-8-2010	corral	corral	0	0	3
Sekowiec	29-8-2010	smola	smola	0	0	3
Sekowiec	29-8-2010	turpentine	turpentine	0	0	3
Sekowiec	29-8-2010	path	path_1	0	0	3
Sekowiec	29-8-2010	path	path_2	0	0	3
Telesnica	29-8-2010	corral	corral	0	0	3
Telesnica	29-8-2010	smola	smola	0	0	3
Telesnica	29-8-2010	turpentine	turpentine	0	0	3
Telesnica	29-8-2010	path	path_1	0	0	3
Telesnica	29-8-2010	path	path_2	0	0	3
Kalnica	30-8-2010	corral	corral	0	0	3
Kalnica	30-8-2010	smola	smola	0	0	3
Kalnica	30-8-2010	turpentine	turpentine	0	0	3
Kalnica	30-8-2010	path	path_2	0	0	3
Jaworzec	31-8-2010	corral	corral	0	0	3
Jaworzec	31-8-2010	smola	smola	0	0	3
Jaworzec	31-8-2010	turpentine	turpentine	0	0	3
Jaworzec	31-8-2010	path	path_1	0	0	3
Jaworzec	31-8-2010	path	path_2	0	0	3
Smerek	30-8-2010	corral	corral	0	0	3
Smerek	30-8-2010	smola	smola	0	0	3
Smerek	30-8-2010	turpentine	turpentine	0	0	3
Smerek	30-8-2010	path	path_1	0	0	3
Smerek	30-8-2010	path	path_2	0	0	3
Bandrow	2-9-2010	corral	corral	0	0	3
Bandrow	2-9-2010	smola	smola	0	0	3
Bandrow	2-9-2010	turpentine	turpentine	0	0	3
Bandrow	2-9-2010	path	path_1	0	0	3
Bandrow	2-9-2010	path	path_2	0	0	3
Zukow	2-9-2010	corral	corral	0	0	3
Zukow	2-9-2010	smola	smola	0	0	3
Zukow	2-9-2010	turpentine	turpentine	0	0	3
Zukow	2-9-2010	path	path_1	0	0	3
Zukow	2-9-2010	path	path_2	0	0	3
Muczne	6-9-2010	corral	corral	1	1	3
Muczne	6-9-2010	smola	smola	0	0	3
Muczne	6-9-2010	turpentine	turpentine	0	0	3
Muczne	6-9-2010	path	path_1	0	0	3
Muczne	6-9-2010	path	path_2	0	0	3
Muczne2	6-9-2010	corral	corral	1	1	3
Muczne2	6-9-2010	smola	smola	0	0	3
Muczne2	6-9-2010	turpentine	turpentine	0	0	3
Muczne2	6-9-2010	natural	natural	1	3	3
Muczne2	6-9-2010	path	path_1	0	0	3
Muczne2	6-9-2010	path	path_2	0	0	3
Stuposiany	6-9-2010	corral	corral	0	0	3
Stuposiany	6-9-2010	smola	smola	0	0	3
Stuposiany	6-9-2010	turpentine	turpentine	0	0	3
Stuposiany2	6-9-2010	natural	natural3	0	0	3
Stuposiany	6-9-2010	path	path_1	0	0	3
Stuposiany	6-9-2010	path	path_2	0	0	3
Tarnawa	6-9-2010	corral	corral	0	0	3
Tarnawa	6-9-2010	smola	smola	0	0	3
Tarnawa	6-9-2010	turpentine	turpentine	0	0	3
Tarnawa	6-9-2010	path	path_1	0	0	3
Tarnawa	6-9-2010	path	path_2	1	1	3
Lopienka2	7-9-2010	corral	corral	1	1	3
Lopienka2	7-9-2010	smola	smola	1	4	3
Lopienka2	7-9-2010	turpentine	turpentine	0	0	3
Polanki	7-9-2010	corral	corral	0	0	3
Polanki	7-9-2010	smola	smola	1	1	3
Polanki	7-9-2010	turpentine	turpentine1	0	0	3
Polanki	7-9-2010	turpentine	turpentine2	1	8	3
Polanki	7-9-2010	path	path_2	0	0	3
Zawoj	7-9-2010	corral	corral	0	0	3
Zawoj	7-9-2010	smola	smola	0	0	3
Zawoj	7-9-2010	turpentine	turpentine	0	0	3
Zawoj	7-9-2010	path	path_1	0	0	3
Zawoj	7-9-2010	path	path_2	1	1	3
Jablonki	8-9-2010	corral	corral	0	0	3
Jablonki	8-9-2010	smola	smola	1	5	3
Jablonki	8-9-2010	turpentine	turpentine	0	0	3
Jablonki	8-9-2010	path	path_1	0	0	3
Jablonki	8-9-2010	path	path_2	0	0	3
Kolonice	8-9-2010	corral	corral	0	0	3
Kolonice	8-9-2010	turpentine	turpentine	0	0	3
Kolonice	8-9-2010	smola	smola2	1	3	3
Kolonice	8-9-2010	path	path_1	0	0	3
Kolonice	8-9-2010	path	path_2	0	0	3
Steznica	8-9-2010	corral	corral	0	0	3
Steznica	8-9-2010	smola	smola2	1	3	3
Steznica	8-9-2010	turpentine	turpentine	0	0	3
Steznica	8-9-2010	path	path_1	0	0	3
Steznica	8-9-2010	path	path_2	0	0	3
Zernica	8-9-2010	corral	corral	0	0	3
Zernica	8-9-2010	smola	smola	1	1	3
Zernica	8-9-2010	turpentine	turpentine2	0	0	3
Zernica	8-9-2010	path	path_1	0	0	3
Zernica	8-9-2010	path	path_2	0	0	3
Jarzabek	9-9-2010	corral	corral	0	0	3
Jarzabek	9-9-2010	smola	smola	0	0	3
Jarzabek	9-9-2010	turpentine	turpentine	0	0	3
Jarzabek	9-9-2010	path	path_1	0	0	3
Jarzabek	9-9-2010	path	path_2	0	0	3
Balnica	10-9-2010	corral	corral	0	0	3
Balnica	10-9-2010	smola	smola	0	0	3
Balnica	10-9-2010	turpentine	turpentine	0	0	3
Balnica	10-9-2010	path	path_1	0	0	3
Balnica	10-9-2010	path	path_2	0	0	3
Balnica	10-9-2010	natural	natural	0	0	3
Mikow	10-9-2010	corral	corral	0	0	3
Mikow	10-9-2010	smola	smola	0	0	3
Mikow	10-9-2010	turpentine	turpentine	0	0	3
Mikow	10-9-2010	path	path_1	0	0	3
Mikow	10-9-2010	path	path_2	0	0	3
Roztoki	10-9-2010	corral	corral	0	0	3
Roztoki	10-9-2010	smola	smola	0	0	3
Roztoki	10-9-2010	turpentine	turpentine	0	0	3
Roztoki	10-9-2010	path	path_1	0	0	3
Roztoki	10-9-2010	path	path_2	0	0	3
Wola Michowa	10-9-2010	natural	natural1	0	0	3
Wola Michowa	10-9-2010	natural	natural2	0	0	3
Zubensko	10-9-2010	corral	corral	0	0	3
Zubensko	10-9-2010	smola	smola	0	0	3
Zubensko	10-9-2010	turpentine	turpentine	0	0	3
Zubensko	10-9-2010	path	path_1	0	0	3
Zubensko	10-9-2010	path	path_2	0	0	3
Bystre	11-9-2010	corral	corral	0	0	3
Bystre	11-9-2010	smola	smola	0	0	3
Bystre	11-9-2010	turpentine	turpentine	0	0	3
Bystre	11-9-2010	path	path_1	1	1	3
Bystre	11-9-2010	path	path_2	0	0	3
Olchowiec	11-9-2010	corral	corral	0	0	3
Olchowiec	11-9-2010	smola	smola1	0	0	3
Olchowiec	11-9-2010	turpentine	turpentine	0	0	3
Olchowiec	11-9-2010	smola	smola2	0	0	3
Olchowiec	11-9-2010	path	path_1	0	0	3
Telesnica	11-9-2010	corral	corral	0	0	3
Telesnica	11-9-2010	smola	smola	0	0	3
Telesnica	11-9-2010	turpentine	turpentine	0	0	3
Telesnica	11-9-2010	path	path_2	0	0	3
Zubrze	11-9-2010	corral	corral	0	0	3
Zubrze	11-9-2010	smola	smola	0	0	3
Zubrze	11-9-2010	turpentine	turpentine2	0	0	3
Zubrze	11-9-2010	natural	natural	1	2	3
Zubrze	11-9-2010	path	path_1	0	0	3
Zubrze	11-9-2010	path	path_2	0	0	3
Sekowiec	13-9-2010	corral	corral	0	0	3
Sekowiec	13-9-2010	smola	smola	0	0	3
Sekowiec	13-9-2010	turpentine	turpentine	0	0	3
Sekowiec	13-9-2010	path	path_1	0	0	3
Sekowiec	13-9-2010	path	path_2	0	0	3
Stuposiany2	13-9-2010	natural	natural1	0	0	3
Stuposiany2	13-9-2010	natural	natural2	0	0	3
Jaworzec	14-9-2010	corral	corral	0	0	3
Jaworzec	14-9-2010	smola	smola	1	5	3
Jaworzec	14-9-2010	turpentine	turpentine	0	0	3
Jaworzec	14-9-2010	path	path_1	0	0	3
Jaworzec	14-9-2010	path	path_2	0	0	3
Kalnica	14-9-2010	corral	corral	1	2	3
Kalnica	14-9-2010	smola	smola	0	0	3
Kalnica	14-9-2010	turpentine	turpentine	0	0	3
Kalnica	14-9-2010	path	path_2	0	0	3
Smerek	14-9-2010	corral	corral	0	0	3
Smerek	14-9-2010	smola	smola	0	0	3
Smerek	14-9-2010	turpentine	turpentine	0	0	3
Smerek	14-9-2010	path	path_1	0	0	3
Smerek	14-9-2010	path	path_2	0	0	3
Zawoj	14-9-2010	corral	corral	0	0	3
Zawoj	14-9-2010	smola	smola	0	0	3
Zawoj	14-9-2010	turpentine	turpentine	0	0	3
Zawoj	14-9-2010	path	path_1	0	0	3
Zawoj	14-9-2010	path	path_2	0	0	3
Bandrow	18-9-2010	smola	smola	1	3	3
Bandrow	18-9-2010	turpentine	turpentine	0	0	3
Stuposiany	18-9-2010	corral	corral	0	0	3
Stuposiany	18-9-2010	smola	smola	1	8	3
Stuposiany	18-9-2010	turpentine	turpentine	0	0	3
Stuposiany2	18-9-2010	natural	natural1	0	0	3
Stuposiany2	18-9-2010	natural	natural2	1	2	3
Stuposiany2	18-9-2010	natural	natural3	0	0	3
Stuposiany	18-9-2010	path	path_1	0	0	3
Stuposiany	18-9-2010	path	path_2	0	0	3
Zukow	18-9-2010	corral	corral	0	0	3
Zukow	18-9-2010	smola	smola	0	0	3
Zukow	18-9-2010	turpentine	turpentine	0	0	3
Zukow	18-9-2010	path	path_1	0	0	3
Zukow	18-9-2010	path	path_2	0	0	3
Muczne	19-9-2010	corral	corral	0	0	3
Muczne	19-9-2010	smola	smola	0	0	3
Muczne	19-9-2010	turpentine	turpentine	0	0	3
Muczne	19-9-2010	path	path_1	0	0	3
Muczne	19-9-2010	path	path_2	0	0	3
Muczne2	19-9-2010	corral	corral	0	0	3
Muczne2	19-9-2010	smola	smola	0	0	3
Muczne2	19-9-2010	turpentine	turpentine	0	0	3
Muczne2	19-9-2010	natural	natural	0	0	3
Muczne2	19-9-2010	path	path_1	1	1	3
Muczne2	19-9-2010	path	path_2	0	0	3
Tarnawa	19-9-2010	corral	corral	0	0	3
Tarnawa	19-9-2010	smola	smola	1	5	3
Tarnawa	19-9-2010	turpentine	turpentine	0	0	3
Tarnawa	19-9-2010	path	path_1	0	0	3
Tarnawa	19-9-2010	path	path_2	0	0	3
Sekowiec	21-9-2010	corral	corral	1	1	3
Sekowiec	21-9-2010	smola	smola	1	1	3
Sekowiec	21-9-2010	turpentine	turpentine	0	0	3
Sekowiec	21-9-2010	path	path_1	0	0	3
Sekowiec	21-9-2010	path	path_2	0	0	3
Polanki	22-9-2010	corral	corral	0	0	3
Polanki	22-9-2010	smola	smola	1	5	3
Polanki	22-9-2010	turpentine	turpentine1	0	0	3
Polanki	22-9-2010	turpentine	turpentine2	1	8	3
Polanki	22-9-2010	path	path_2	0	0	3
Jablonki	23-9-2010	corral	corral	0	0	3
Jablonki	23-9-2010	smola	smola	1	3	3
Jablonki	23-9-2010	turpentine	turpentine	0	0	3
Jablonki	23-9-2010	path	path_1	0	0	3
Jablonki	23-9-2010	path	path_2	0	0	3
Jarzabek	23-9-2010	corral	corral	0	0	3
Jarzabek	23-9-2010	smola	smola	0	0	3
Jarzabek	23-9-2010	turpentine	turpentine	0	0	3
Jarzabek	23-9-2010	path	path_1	0	0	3
Jarzabek	23-9-2010	path	path_2	0	0	3
Kolonice	23-9-2010	corral	corral	0	0	3
Kolonice	23-9-2010	turpentine	turpentine	1	1	3
Kolonice	23-9-2010	smola	smola2	1	6	3
Kolonice	23-9-2010	path	path_1	0	0	3
Steznica	23-9-2010	corral	corral	0	0	3
Steznica	23-9-2010	smola	smola2	1	2	3
Steznica	23-9-2010	turpentine	turpentine	0	0	3
Steznica	23-9-2010	path	path_1	0	0	3
Steznica	23-9-2010	path	path_2	0	0	3
Zernica	23-9-2010	corral	corral	0	0	3
Zernica	23-9-2010	smola	smola	1	8	3
Zernica	23-9-2010	turpentine	turpentine2	0	0	3
Zernica	23-9-2010	path	path_1	0	0	3
Zernica	23-9-2010	path	path_2	0	0	3
Lopienka2	25-9-2010	corral	corral	1	2	3
Lopienka2	25-9-2010	smola	smola	1	4	3
Lopienka2	25-9-2010	turpentine	turpentine	1	4	3
Balnica	26-9-2010	corral	corral	0	0	3
Balnica	26-9-2010	smola	smola	1	1	3
Balnica	26-9-2010	turpentine	turpentine	0	0	3
Balnica	26-9-2010	path	path_1	0	0	3
Balnica	26-9-2010	path	path_2	0	0	3
Balnica	26-9-2010	natural	natural	0	0	3
Mikow	26-9-2010	corral	corral	1	1	3
Mikow	26-9-2010	smola	smola	0	0	3
Mikow	26-9-2010	turpentine	turpentine	0	0	3
Mikow	26-9-2010	path	path_1	0	0	3
Mikow	26-9-2010	path	path_2	0	0	3
Roztoki	26-9-2010	corral	corral	0	0	3
Roztoki	26-9-2010	smola	smola	0	0	3
Roztoki	26-9-2010	turpentine	turpentine	0	0	3
Roztoki	26-9-2010	path	path_1	0	0	3
Roztoki	26-9-2010	path	path_2	0	0	3
Wola Michowa	26-9-2010	natural	natural1	1	2	3
Wola Michowa	26-9-2010	natural	natural2	1	1	3
Zubensko	26-9-2010	corral	corral	0	0	3
Zubensko	26-9-2010	smola	smola	0	0	3
Zubensko	26-9-2010	turpentine	turpentine	0	0	3
Zubensko	26-9-2010	path	path_1	0	0	3
Zubensko	26-9-2010	path	path_2	0	0	3
Jaworzec	27-9-2010	corral	corral	0	0	3
Jaworzec	27-9-2010	smola	smola	1	2	3
Jaworzec	27-9-2010	turpentine	turpentine	0	0	3
Jaworzec	27-9-2010	path	path_1	0	0	3
Jaworzec	27-9-2010	path	path_2	0	0	3
Kalnica	27-9-2010	corral	corral	0	0	3
Kalnica	27-9-2010	smola	smola	0	0	3
Kalnica	27-9-2010	turpentine	turpentine	0	0	3
Kalnica	27-9-2010	path	path_2	0	0	3
Smerek	27-9-2010	corral	corral	0	0	3
Smerek	27-9-2010	smola	smola	0	0	3
Smerek	27-9-2010	turpentine	turpentine	0	0	3
Smerek	27-9-2010	path	path_1	0	0	3
Smerek	27-9-2010	path	path_2	0	0	3
Zawoj	27-9-2010	corral	corral	1	1	3
Zawoj	27-9-2010	smola	smola	0	0	3
Zawoj	27-9-2010	turpentine	turpentine	0	0	3
Zawoj	27-9-2010	path	path_1	0	0	3
Zawoj	27-9-2010	path	path_2	0	0	3
Bystre	28-9-2010	corral	corral	0	0	3
Bystre	28-9-2010	smola	smola	0	0	3
Bystre	28-9-2010	turpentine	turpentine	0	0	3
Bystre	28-9-2010	path	path_1	0	0	3
Bystre	28-9-2010	path	path_2	0	0	3
Telesnica	28-9-2010	corral	corral	0	0	3
Telesnica	28-9-2010	smola	smola	0	0	3
Telesnica	28-9-2010	turpentine	turpentine	0	0	3
Telesnica	28-9-2010	path	path_2	0	0	3
Olchowiec	30-9-2010	corral	corral	0	0	3
Olchowiec	30-9-2010	smola	smola1	0	0	3
Olchowiec	30-9-2010	turpentine	turpentine	0	0	3
Olchowiec	30-9-2010	smola	smola2	1	11	3
Olchowiec	30-9-2010	path	path_1	0	0	3
Zubrze	30-9-2010	corral	corral	0	0	3
Zubrze	30-9-2010	smola	smola	0	0	3
Zubrze	30-9-2010	turpentine	turpentine2	0	0	3
Zubrze	30-9-2010	natural	natural	1	2	3
Zubrze	30-9-2010	path	path_1	0	0	3
Zubrze	30-9-2010	path	path_2	0	0	3
Bandrow	1-10-2010	smola	smola	1	1	3
Bandrow	1-10-2010	turpentine	turpentine	0	0	3
Bandrow	1-10-2010	path	path_1	0	0	3
Bandrow	1-10-2010	path	path_2	0	0	3
Zukow	1-10-2010	corral	corral	1	1	3
Zukow	1-10-2010	smola	smola	0	0	3
Zukow	1-10-2010	turpentine	turpentine	0	0	3
Zukow	1-10-2010	path	path_1	0	0	3
Zukow	1-10-2010	path	path_2	0	0	3
Muczne	2-10-2010	corral	corral	0	0	3
Muczne	2-10-2010	smola	smola	0	0	3
Muczne	2-10-2010	turpentine	turpentine	0	0	3
Muczne	2-10-2010	path	path_1	0	0	3
Muczne	2-10-2010	path	path_2	0	0	3
Muczne2	2-10-2010	corral	corral	0	0	3
Muczne2	2-10-2010	smola	smola	0	0	3
Muczne2	2-10-2010	turpentine	turpentine	0	0	3
Muczne2	2-10-2010	natural	natural	1	1	3
Muczne2	2-10-2010	path	path_1	0	0	3
Muczne2	2-10-2010	path	path_2	0	0	3
Stuposiany	2-10-2010	corral	corral	1	2	3
Stuposiany	2-10-2010	smola	smola	0	0	3
Stuposiany	2-10-2010	turpentine	turpentine	0	0	3
Stuposiany2	2-10-2010	natural	natural1	1	4	3
Stuposiany2	2-10-2010	natural	natural2	1	1	3
Stuposiany2	2-10-2010	natural	natural3	1	1	3
Stuposiany	2-10-2010	path	path_1	0	0	3
Stuposiany	2-10-2010	path	path_2	0	0	3
Tarnawa	2-10-2010	corral	corral	0	0	3
Tarnawa	2-10-2010	smola	smola	1	2	3
Tarnawa	2-10-2010	turpentine	turpentine	0	0	3
Tarnawa	2-10-2010	path	path_1	0	0	3
Tarnawa	2-10-2010	path	path_2	0	0	3
Sekowiec	5-10-2010	corral	corral	0	0	3
Sekowiec	5-10-2010	smola	smola	1	6	3
Sekowiec	5-10-2010	turpentine	turpentine	0	0	3
Sekowiec	5-10-2010	path	path_1	0	0	3
Sekowiec	5-10-2010	path	path_2	0	0	3
Jablonki	6-10-2010	corral	corral	0	0	3
Jablonki	6-10-2010	smola	smola	1	2	3
Jablonki	6-10-2010	turpentine	turpentine	0	0	3
Jablonki	6-10-2010	path	path_1	0	0	3
Jablonki	6-10-2010	path	path_2	0	0	3
Kolonice	6-10-2010	corral	corral	0	0	3
Kolonice	6-10-2010	turpentine	turpentine	0	0	3
Kolonice	6-10-2010	smola	smola2	1	3	3
Kolonice	6-10-2010	path	path_1	0	0	3
Kolonice	6-10-2010	path	path_2	0	0	3
Steznica	6-10-2010	corral	corral	0	0	3
Steznica	6-10-2010	smola	smola2	0	0	3
Steznica	6-10-2010	turpentine	turpentine	0	0	3
Steznica	6-10-2010	path	path_1	0	0	3
Steznica	6-10-2010	path	path_2	0	0	3
Zernica	6-10-2010	corral	corral	0	0	3
Zernica	6-10-2010	smola	smola	1	3	3
Zernica	6-10-2010	turpentine	turpentine2	0	0	3
Zernica	6-10-2010	path	path_1	0	0	3
Zernica	6-10-2010	path	path_2	0	0	3
Jarzabek	7-10-2010	corral	corral	0	0	3
Jarzabek	7-10-2010	smola	smola	0	0	3
Jarzabek	7-10-2010	turpentine	turpentine	0	0	3
Jarzabek	7-10-2010	path	path_1	0	0	3
Jarzabek	7-10-2010	path	path_2	0	0	3
Lopienka2	9-10-2010	corral	corral	0	0	3
Lopienka2	9-10-2010	smola	smola	1	4	3
Lopienka2	9-10-2010	turpentine	turpentine	0	0	3
Polanki	9-10-2010	corral	corral	0	0	3
Polanki	9-10-2010	smola	smola	1	6	3
Polanki	9-10-2010	turpentine	turpentine1	0	0	3
Polanki	9-10-2010	turpentine	turpentine2	1	3	3
Polanki	9-10-2010	path	path_2	0	0	3
Balnica	10-10-2010	corral	corral	0	0	3
Balnica	10-10-2010	smola	smola	1	6	3
Balnica	10-10-2010	turpentine	turpentine	0	0	3
Balnica	10-10-2010	path	path_1	0	0	3
Balnica	10-10-2010	path	path_2	0	0	3
Balnica	10-10-2010	natural	natural	0	0	3
Mikow	10-10-2010	corral	corral	0	0	3
Mikow	10-10-2010	smola	smola	0	0	3
Mikow	10-10-2010	turpentine	turpentine	0	0	3
Mikow	10-10-2010	path	path_1	0	0	3
Mikow	10-10-2010	path	path_2	0	0	3
Roztoki	10-10-2010	corral	corral	0	0	3
Roztoki	10-10-2010	smola	smola	1	4	3
Roztoki	10-10-2010	turpentine	turpentine	0	0	3
Roztoki	10-10-2010	path	path_1	0	0	3
Roztoki	10-10-2010	path	path_2	0	0	3
Wola Michowa	10-10-2010	natural	natural1	1	1	3
Wola Michowa	10-10-2010	natural	natural2	1	1	3
Zubensko	10-10-2010	corral	corral	0	0	3
Zubensko	10-10-2010	smola	smola	0	0	3
Zubensko	10-10-2010	turpentine	turpentine	0	0	3
Zubensko	10-10-2010	path	path_1	0	0	3
Zubensko	10-10-2010	path	path_2	0	0	3
Jaworzec	11-10-2010	corral	corral	0	0	3
Jaworzec	11-10-2010	smola	smola	1	3	3
Jaworzec	11-10-2010	turpentine	turpentine	1	1	3
Jaworzec	11-10-2010	path	path_1	0	0	3
Jaworzec	11-10-2010	path	path_2	0	0	3
Kalnica	11-10-2010	corral	corral	0	0	3
Kalnica	11-10-2010	smola	smola	0	0	3
Kalnica	11-10-2010	turpentine	turpentine	0	0	3
Kalnica	11-10-2010	path	path_1	0	0	3
Kalnica	11-10-2010	path	path_2	0	0	3
Smerek	11-10-2010	corral	corral	0	0	3
Smerek	11-10-2010	smola	smola	0	0	3
Smerek	11-10-2010	turpentine	turpentine	0	0	3
Smerek	11-10-2010	path	path_1	0	0	3
Smerek	11-10-2010	path	path_2	0	0	3
Zawoj	11-10-2010	corral	corral	0	0	3
Zawoj	11-10-2010	smola	smola	0	0	3
Zawoj	11-10-2010	turpentine	turpentine	0	0	3
Zawoj	11-10-2010	path	path_1	0	0	3
Zawoj	11-10-2010	path	path_2	0	0	3
Bystre	12-10-2010	corral	corral	0	0	3
Bystre	12-10-2010	smola	smola	0	0	3
Bystre	12-10-2010	turpentine	turpentine	0	0	3
Bystre	12-10-2010	path	path_1	0	0	3
Bystre	12-10-2010	path	path_2	0	0	3
Telesnica	12-10-2010	corral	corral	0	0	3
Telesnica	12-10-2010	smola	smola	0	0	3
Telesnica	12-10-2010	turpentine	turpentine	0	0	3
Telesnica	12-10-2010	path	path_1	0	0	3
Telesnica	12-10-2010	path	path_2	0	0	3
Zubrze	12-10-2010	corral	corral	1	1	3
Zubrze	12-10-2010	smola	smola	1	1	3
Zubrze	12-10-2010	turpentine	turpentine2	0	0	3
Zubrze	12-10-2010	natural	natural	1	2	3
Zubrze	12-10-2010	path	path_1	0	0	3
Zubrze	12-10-2010	path	path_2	0	0	3
Zukow	14-10-2010	corral	corral	0	0	3
Zukow	14-10-2010	smola	smola	0	0	3
Zukow	14-10-2010	turpentine	turpentine	0	0	3
Zukow	14-10-2010	path	path_1	0	0	3
Zukow	14-10-2010	path	path_2	0	0	3
Bandrow	15-10-2010	corral	corral	0	0	3
Bandrow	15-10-2010	smola	smola	0	0	3
Bandrow	15-10-2010	turpentine	turpentine	0	0	3
Bandrow	15-10-2010	path	path_1	0	0	3
Bandrow	15-10-2010	path	path_2	0	0	3
Olchowiec	15-10-2010	corral	corral	0	0	3
Olchowiec	15-10-2010	smola	smola1	1	1	3
Olchowiec	15-10-2010	turpentine	turpentine	0	0	3
Olchowiec	15-10-2010	smola	smola2	1	1	3
Olchowiec	15-10-2010	path	path_1	0	0	3
Sekowiec	16-10-2010	corral	corral	0	0	3
Sekowiec	16-10-2010	smola	smola	1	3	3
Sekowiec	16-10-2010	turpentine	turpentine	0	0	3
Sekowiec	16-10-2010	path	path_1	0	0	3
Sekowiec	16-10-2010	path	path_2	0	0	3
Jarzabek	18-10-2010	corral	corral	0	0	3
Jarzabek	18-10-2010	smola	smola	0	0	3
Jarzabek	18-10-2010	turpentine	turpentine	0	0	3
Jarzabek	18-10-2010	path	path_1	0	0	3
Jarzabek	18-10-2010	path	path_2	0	0	3
Muczne	20-10-2010	corral	corral	0	0	3
Muczne	20-10-2010	smola	smola	0	0	3
Muczne	20-10-2010	turpentine	turpentine	0	0	3
Muczne	20-10-2010	path	path_1	0	0	3
Muczne	20-10-2010	path	path_2	0	0	3
Muczne2	20-10-2010	corral	corral	0	0	3
Muczne2	20-10-2010	smola	smola	0	0	3
Muczne2	20-10-2010	turpentine	turpentine	0	0	3
Muczne2	20-10-2010	natural	natural	1	2	3
Muczne2	20-10-2010	path	path_1	0	0	3
Muczne2	20-10-2010	path	path_2	0	0	3
Stuposiany	20-10-2010	corral	corral	0	0	3
Stuposiany	20-10-2010	smola	smola	1	1	3
Stuposiany	20-10-2010	turpentine	turpentine	0	0	3
Stuposiany	20-10-2010	path	path_1	0	0	3
Stuposiany	20-10-2010	path	path_2	0	0	3
Tarnawa	20-10-2010	corral	corral	0	0	3
Tarnawa	20-10-2010	smola	smola	0	0	3
Tarnawa	20-10-2010	turpentine	turpentine	0	0	3
Tarnawa	20-10-2010	path	path_1	0	0	3
Tarnawa	20-10-2010	path	path_2	0	0	3
Stuposiany2	21-10-2010	natural	natural1	0	0	3
Stuposiany2	21-10-2010	natural	natural2	0	0	3
Stuposiany2	21-10-2010	natural	natural3	0	0	3
Jablonki	22-10-2010	corral	corral	1	3	3
Jablonki	22-10-2010	smola	smola	1	2	3
Jablonki	22-10-2010	turpentine	turpentine	0	0	3
Jablonki	22-10-2010	path	path_1	0	0	3
Jablonki	22-10-2010	path	path_2	0	0	3
Kolonice	22-10-2010	corral	corral	0	0	3
Kolonice	22-10-2010	turpentine	turpentine	0	0	3
Kolonice	22-10-2010	smola	smola2	1	5	3
Kolonice	22-10-2010	path	path_1	0	0	3
Kolonice	22-10-2010	path	path_2	0	0	3
Steznica	22-10-2010	corral	corral	0	0	3
Steznica	22-10-2010	smola	smola2	0	0	3
Steznica	22-10-2010	turpentine	turpentine	0	0	3
Steznica	22-10-2010	path	path_1	0	0	3
Steznica	22-10-2010	path	path_2	0	0	3
Zernica	22-10-2010	corral	corral	0	0	3
Zernica	22-10-2010	smola	smola	1	1	3
Zernica	22-10-2010	turpentine	turpentine2	0	0	3
Zernica	22-10-2010	path	path_2	0	0	3
Balnica	23-10-2010	corral	corral	0	0	3
Balnica	23-10-2010	smola	smola	1	9	3
Balnica	23-10-2010	turpentine	turpentine	0	0	3
Balnica	23-10-2010	path	path_1	0	0	3
Balnica	23-10-2010	path	path_2	0	0	3
Balnica	23-10-2010	natural	natural	0	0	3
Mikow	23-10-2010	corral	corral	0	0	3
Mikow	23-10-2010	smola	smola	0	0	3
Mikow	23-10-2010	turpentine	turpentine	0	0	3
Mikow	23-10-2010	path	path_1	0	0	3
Mikow	23-10-2010	path	path_2	0	0	3
Roztoki	23-10-2010	corral	corral	0	0	3
Roztoki	23-10-2010	smola	smola	1	6	3
Roztoki	23-10-2010	turpentine	turpentine	0	0	3
Roztoki	23-10-2010	path	path_1	0	0	3
Roztoki	23-10-2010	path	path_2	0	0	3
Wola Michowa	23-10-2010	natural	natural1	0	0	3
Wola Michowa	23-10-2010	natural	natural2	0	0	3
Zubensko	23-10-2010	corral	corral	0	0	3
Zubensko	23-10-2010	smola	smola	1	1	3
Zubensko	23-10-2010	turpentine	turpentine	0	0	3
Zubensko	23-10-2010	path	path_1	0	0	3
Zubensko	23-10-2010	path	path_2	0	0	3
Lopienka2	25-10-2010	corral	corral	0	0	3
Lopienka2	25-10-2010	smola	smola	1	4	3
Lopienka2	25-10-2010	turpentine	turpentine	1	1	3
Polanki	25-10-2010	corral	corral	0	0	3
Polanki	25-10-2010	smola	smola	0	0	3
Polanki	25-10-2010	turpentine	turpentine1	1	1	3
Polanki	25-10-2010	turpentine	turpentine2	1	2	3
Polanki	25-10-2010	path	path_1	0	0	3
Polanki	25-10-2010	path	path_2	0	0	3
Bystre	27-10-2010	corral	corral	0	0	3
Bystre	27-10-2010	smola	smola	0	0	3
Bystre	27-10-2010	turpentine	turpentine	0	0	3
Bystre	27-10-2010	path	path_1	0	0	3
Bystre	27-10-2010	path	path_2	0	0	3
Jaworzec	27-10-2010	corral	corral	0	0	3
Jaworzec	27-10-2010	smola	smola	0	0	3
Jaworzec	27-10-2010	turpentine	turpentine	0	0	3
Jaworzec	27-10-2010	path	path_1	0	0	3
Jaworzec	27-10-2010	path	path_2	0	0	3
Kalnica	27-10-2010	corral	corral	0	0	3
Kalnica	27-10-2010	smola	smola	0	0	3
Kalnica	27-10-2010	turpentine	turpentine	0	0	3
Kalnica	27-10-2010	path	path_1	0	0	3
Kalnica	27-10-2010	path	path_2	0	0	3
Smerek	27-10-2010	corral	corral	0	0	3
Smerek	27-10-2010	smola	smola	0	0	3
Smerek	27-10-2010	turpentine	turpentine	0	0	3
Smerek	27-10-2010	path	path_1	0	0	3
Smerek	27-10-2010	path	path_2	0	0	3
Zawoj	27-10-2010	corral	corral	0	0	3
Zawoj	27-10-2010	smola	smola	0	0	3
Zawoj	27-10-2010	turpentine	turpentine	1	3	3
Zawoj	27-10-2010	path	path_1	0	0	3
Zawoj	27-10-2010	path	path_2	0	0	3
Bandrow	29-10-2010	corral	corral	0	0	3
Bandrow	29-10-2010	smola	smola	0	0	3
Bandrow	29-10-2010	turpentine	turpentine	0	0	3
Bandrow	29-10-2010	path	path_1	0	0	3
Bandrow	29-10-2010	path	path_2	0	0	3
Olchowiec	29-10-2010	corral	corral	0	0	3
Olchowiec	29-10-2010	smola	smola1	0	0	3
Olchowiec	29-10-2010	turpentine	turpentine	0	0	3
Olchowiec	29-10-2010	smola	smola2	0	0	3
Olchowiec	29-10-2010	path	path_1	0	0	3
Telesnica	29-10-2010	corral	corral	0	0	3
Telesnica	29-10-2010	smola	smola	0	0	3
Telesnica	29-10-2010	turpentine	turpentine	0	0	3
Telesnica	29-10-2010	path	path_1	0	0	3
Telesnica	29-10-2010	path	path_2	0	0	3
Zubrze	29-10-2010	corral	corral	1	5	3
Zubrze	29-10-2010	smola	smola	1	3	3
Zubrze	29-10-2010	turpentine	turpentine2	1	3	3
Zubrze	29-10-2010	natural	natural	1	2	3
Zubrze	29-10-2010	path	path_1	0	0	3
Zubrze	29-10-2010	path	path_2	0	0	3
Zukow	29-10-2010	corral	corral	0	0	3
Zukow	29-10-2010	smola	smola	0	0	3
Zukow	29-10-2010	turpentine	turpentine	0	0	3
Zukow	29-10-2010	path	path_1	0	0	3
Zukow	29-10-2010	path	path_2	0	0	3
Jarzabek	2-11-2010	corral	corral	0	0	3
Jarzabek	2-11-2010	smola	smola	0	0	3
Jarzabek	2-11-2010	turpentine	turpentine	0	0	3
Jarzabek	2-11-2010	path	path_1	0	0	3
Jarzabek	2-11-2010	path	path_2	0	0	3
Sekowiec	3-11-2010	corral	corral	0	0	3
Sekowiec	3-11-2010	smola	smola	1	7	3
Sekowiec	3-11-2010	turpentine	turpentine	0	0	3
Sekowiec	3-11-2010	path	path_1	0	0	3
Sekowiec	3-11-2010	path	path_2	0	0	3
Muczne	4-11-2010	corral	corral	0	0	3
Muczne	4-11-2010	smola	smola	1	1	3
Muczne	4-11-2010	turpentine	turpentine	0	0	3
Muczne	4-11-2010	path	path_1	0	0	3
Muczne	4-11-2010	path	path_2	0	0	3
Muczne2	4-11-2010	corral	corral	0	0	3
Muczne2	4-11-2010	smola	smola	1	1	3
Muczne2	4-11-2010	turpentine	turpentine	1	1	3
Muczne2	4-11-2010	natural	natural	0	0	3
Muczne2	4-11-2010	path	path_1	0	0	3
Muczne2	4-11-2010	path	path_2	0	0	3
Stuposiany	4-11-2010	corral	corral	0	0	3
Stuposiany	4-11-2010	smola	smola	1	1	3
Stuposiany	4-11-2010	turpentine	turpentine	0	0	3
Stuposiany2	4-11-2010	natural	natural1	0	0	3
Stuposiany2	4-11-2010	natural	natural2	0	0	3
Stuposiany2	4-11-2010	natural	natural3	0	0	3
Stuposiany	4-11-2010	path	path_1	0	0	3
Stuposiany	4-11-2010	path	path_2	0	0	3
Tarnawa	4-11-2010	corral	corral	0	0	3
Tarnawa	4-11-2010	smola	smola	1	1	3
Tarnawa	4-11-2010	turpentine	turpentine	0	0	3
Tarnawa	4-11-2010	path	path_1	0	0	3
Tarnawa	4-11-2010	path	path_2	0	0	3
Jablonki	5-11-2010	corral	corral	1	1	3
Jablonki	5-11-2010	smola	smola	1	3	3
Jablonki	5-11-2010	turpentine	turpentine	0	0	3
Jablonki	5-11-2010	path	path_1	0	0	3
Jablonki	5-11-2010	path	path_2	0	0	3
Kolonice	5-11-2010	corral	corral	0	0	3
Kolonice	5-11-2010	turpentine	turpentine	0	0	3
Kolonice	5-11-2010	smola	smola2	1	1	3
Kolonice	5-11-2010	path	path_1	0	0	3
Kolonice	5-11-2010	path	path_2	0	0	3
Steznica	5-11-2010	corral	corral	0	0	3
[truncated: 331 more rows]

## Sheet: Rub-trees
Rub-tree ID	Hair-trapping station	Inspection date	Trap type	Trapping success	No. hair samples	Tree species	DBH (cm)	Bear activity season	No. days baited
T1	Balnica	15-4-2010	natural	0	0	L. decidua	157	2	14
T1	Balnica	26-4-2010	natural	0	0	L. decidua	157	2	25
T1	Balnica	13-5-2010	natural	1	8	L. decidua	157	4	42
T1	Balnica	27-5-2010	natural	0	0	L. decidua	157	4	56
T1	Balnica	8-6-2010	natural	1	8	L. decidua	157	4	67
T1	Balnica	24-6-2010	natural	0	0	L. decidua	157	4	83
T1	Balnica	10-7-2010	natural	1	5	L. decidua	157	3	99
T1	Balnica	25-7-2010	natural	1	1	L. decidua	157	3	114
T1	Balnica	13-8-2010	natural	0	0	L. decidua	157	3	132
T1	Balnica	27-8-2010	natural	0	0	L. decidua	157	3	146
T1	Balnica	10-9-2010	natural	0	0	L. decidua	157	3	159
T1	Balnica	26-9-2010	natural	0	0	L. decidua	157	3	175
T1	Balnica	10-10-2010	natural	0	0	L. decidua	157	3	189
T1	Balnica	23-10-2010	natural	0	0	L. decidua	157	3	202
T1	Balnica	6-11-2010	natural	0	0	L. decidua	157	3	215
T1	Balnica	20-11-2010	natural	0	0	L. decidua	157	3	229
T1	Balnica	29-3-2011	natural	1	1	L. decidua	157	2	358
T1	Balnica	26-4-2011	natural	0	0	L. decidua	157	2	385
T1	Balnica	24-5-2011	natural	1	6	L. decidua	157	4	413
T1	Balnica	21-6-2011	natural	1	6	L. decidua	157	4	440
T1	Balnica	27-7-2011	natural	1	3	L. decidua	157	3	476
T1	Balnica	2-9-2011	natural	1	1	L. decidua	157	3	511
T1	Balnica	2-10-2011	natural	0	0	L. decidua	157	3	541
T1	Balnica	18-11-2011	natural	0	0	L. decidua	157	3	587
T1	Balnica	23-4-2012	natural	0	0	L. decidua	157	2	742
T1	Balnica	19-5-2012	natural	0	0	L. decidua	157	4	768
T1	Balnica	14-6-2012	natural	1	7	L. decidua	157	4	793
T1	Balnica	18-8-2012	natural	1	3	L. decidua	157	3	857
T2	Balnica	15-4-2010	smola	0	0	P. sylvestris	70	2	22
T2	Balnica	26-4-2010	smola	0	0	P. sylvestris	70	2	33
T2	Balnica	13-5-2010	smola	1	4	P. sylvestris	70	4	50
T2	Balnica	27-5-2010	smola	1	3	P. sylvestris	70	4	64
T2	Balnica	8-6-2010	smola	1	3	P. sylvestris	70	4	75
T2	Balnica	24-6-2010	smola	0	0	P. sylvestris	70	4	91
T2	Balnica	10-7-2010	smola	1	2	P. sylvestris	70	3	107
T2	Balnica	25-7-2010	smola	0	0	P. sylvestris	70	3	122
T2	Balnica	13-8-2010	smola	1	1	P. sylvestris	70	3	140
T2	Balnica	27-8-2010	smola	0	0	P. sylvestris	70	3	154
T2	Balnica	10-9-2010	smola	0	0	P. sylvestris	70	3	167
T2	Balnica	26-9-2010	smola	1	1	P. sylvestris	70	3	183
T2	Balnica	10-10-2010	smola	1	6	P. sylvestris	70	3	197
T2	Balnica	23-10-2010	smola	1	9	P. sylvestris	70	3	210
T2	Balnica	6-11-2010	smola	1	1	P. sylvestris	70	3	223
T2	Balnica	20-11-2010	smola	1	1	P. sylvestris	70	3	237
T2	Balnica	10-12-2010	smola	1	1	P. sylvestris	70	1	257
T2	Balnica	28-3-2011	smola	1	1	P. sylvestris	70	2	365
T2	Balnica	26-4-2011	smola	1	1	P. sylvestris	70	2	393
T2	Balnica	24-5-2011	smola	1	6	P. sylvestris	70	4	421
T2	Balnica	21-6-2011	smola	1	9	P. sylvestris	70	4	448
T2	Balnica	27-7-2011	smola	1	6	P. sylvestris	70	3	484
T2	Balnica	2-9-2011	smola	1	1	P. sylvestris	70	3	519
T2	Balnica	2-10-2011	smola	1	1	P. sylvestris	70	3	549
T2	Balnica	18-11-2011	smola	1	3	P. sylvestris	70	3	595
T2	Balnica	23-4-2012	smola	1	2	P. sylvestris	70	2	750
T2	Balnica	19-5-2012	smola	1	4	P. sylvestris	70	4	776
T2	Balnica	14-6-2012	smola	1	5	P. sylvestris	70	4	801
T2	Balnica	18-8-2012	smola	0	0	P. sylvestris	70	3	865
T3	Bandrow	17-4-2010	smola	0	0	P. sylvestris	136	2	21
T3	Bandrow	12-5-2010	smola	0	0	P. sylvestris	136	4	46
T3	Bandrow	31-5-2010	smola	1	5	P. sylvestris	136	4	65
T3	Bandrow	16-6-2010	smola	1	8	P. sylvestris	136	4	80
T3	Bandrow	2-7-2010	smola	1	1	P. sylvestris	136	3	96
T3	Bandrow	19-7-2010	smola	1	1	P. sylvestris	136	3	113
T3	Bandrow	3-8-2010	smola	0	0	P. sylvestris	136	3	127
T3	Bandrow	17-8-2010	smola	1	1	P. sylvestris	136	3	141
T3	Bandrow	2-9-2010	smola	0	0	P. sylvestris	136	3	156
T3	Bandrow	18-9-2010	smola	1	3	P. sylvestris	136	3	172
T3	Bandrow	1-10-2010	smola	1	1	P. sylvestris	136	3	185
T3	Bandrow	15-10-2010	smola	0	0	P. sylvestris	136	3	199
T3	Bandrow	29-10-2010	smola	0	0	P. sylvestris	136	3	213
T3	Bandrow	12-11-2010	smola	0	0	P. sylvestris	136	3	226
T3	Bandrow	26-11-2010	smola	0	0	P. sylvestris	136	3	240
T3	Bandrow	16-1-2011	smola	0	0	P. sylvestris	136	1	290
T3	Bandrow	6-4-2011	smola	1	4	P. sylvestris	136	2	370
T3	Bandrow	6-5-2011	smola	1	4	P. sylvestris	136	4	400
T3	Bandrow	22-5-2011	smola	0	0	P. sylvestris	136	4	416
T3	Bandrow	23-6-2011	smola	0	0	P. sylvestris	136	4	447
T3	Bandrow	29-7-2011	smola	0	0	P. sylvestris	136	3	483
T3	Bandrow	5-9-2011	smola	1	1	P. sylvestris	136	3	519
T3	Bandrow	1-10-2011	smola	0	0	P. sylvestris	136	3	545
T3	Bandrow	19-11-2011	smola	0	0	P. sylvestris	136	3	593
T3	Bandrow	24-4-2012	smola	0	3	P. sylvestris	136	2	748
T4	Jablonki	23-4-2010	smola	0	0	P. sylvestris	145	2	27
T4	Jablonki	7-5-2010	smola	0	0	P. sylvestris	145	4	41
T4	Jablonki	24-5-2010	smola	1	13	P. sylvestris	145	4	58
T4	Jablonki	7-6-2010	smola	0	0	P. sylvestris	145	4	71
T4	Jablonki	24-6-2010	smola	0	0	P. sylvestris	145	4	88
T4	Jablonki	8-7-2010	smola	0	0	P. sylvestris	145	3	102
T4	Jablonki	22-7-2010	smola	0	0	P. sylvestris	145	3	116
T4	Jablonki	7-8-2010	smola	0	0	P. sylvestris	145	3	131
T4	Jablonki	20-8-2010	smola	0	0	P. sylvestris	145	3	144
T4	Jablonki	8-9-2010	smola	1	5	P. sylvestris	145	3	162
T4	Jablonki	23-9-2010	smola	1	3	P. sylvestris	145	3	177
T4	Jablonki	6-10-2010	smola	1	2	P. sylvestris	145	3	190
T4	Jablonki	22-10-2010	smola	1	2	P. sylvestris	145	3	206
T4	Jablonki	5-11-2010	smola	1	3	P. sylvestris	145	3	219
T4	Jablonki	17-11-2010	smola	1	1	P. sylvestris	145	3	231
T4	Jablonki	24-1-2011	smola	1	1	P. sylvestris	145	1	298
T4	Jablonki	8-2-2011	smola	0	0	P. sylvestris	145	1	312
T4	Jablonki	13-4-2011	smola	1	10	P. sylvestris	145	2	377
T4	Jablonki	20-5-2011	smola	1	1	P. sylvestris	145	4	414
T4	Jablonki	20-6-2011	smola	0	0	P. sylvestris	145	4	444
T4	Jablonki	26-7-2011	smola	1	1	P. sylvestris	145	3	480
T4	Jablonki	30-8-2011	smola	1	4	P. sylvestris	145	3	514
T4	Jablonki	28-9-2011	smola	1	3	P. sylvestris	145	3	542
T4	Jablonki	16-11-2011	smola	1	3	P. sylvestris	145	3	590
T4	Jablonki	20-4-2012	smola	1	6	P. sylvestris	145	2	744
T4	Jablonki	17-5-2012	smola	1	2	P. sylvestris	145	4	771
T4	Jablonki	13-6-2012	smola	1	5	P. sylvestris	145	4	797
T4	Jablonki	17-8-2012	smola	1	3	P. sylvestris	145	3	861
T5	Jarzabek	24-4-2010	smola	0	0	P. sylvestris	145	2	25
T5	Jarzabek	10-5-2010	smola	0	0	P. sylvestris	145	4	41
T5	Jarzabek	24-5-2010	smola	0	0	P. sylvestris	145	4	55
T5	Jarzabek	7-6-2010	smola	0	0	P. sylvestris	145	4	68
T5	Jarzabek	21-6-2010	smola	0	0	P. sylvestris	145	4	82
T5	Jarzabek	5-7-2010	smola	0	0	P. sylvestris	145	3	96
T5	Jarzabek	21-7-2010	smola	0	0	P. sylvestris	145	3	112
T5	Jarzabek	4-8-2010	smola	0	0	P. sylvestris	145	3	125
T5	Jarzabek	26-8-2010	smola	0	0	P. sylvestris	145	3	147
T5	Jarzabek	9-9-2010	smola	0	0	P. sylvestris	145	3	160
T5	Jarzabek	23-9-2010	smola	0	0	P. sylvestris	145	3	174
T5	Jarzabek	7-10-2010	smola	0	0	P. sylvestris	145	3	188
T5	Jarzabek	18-10-2010	smola	0	0	P. sylvestris	145	3	199
T5	Jarzabek	2-11-2010	smola	0	0	P. sylvestris	145	3	213
T5	Jarzabek	15-11-2010	smola	0	0	P. sylvestris	145	3	226
T5	Jarzabek	27-11-2010	smola	0	0	P. sylvestris	145	3	238
T5	Jarzabek	11-2-2011	smola	0	0	P. sylvestris	145	1	312
T5	Jarzabek	2-4-2011	smola	0	0	P. sylvestris	145	2	363
T5	Jarzabek	29-4-2011	smola	0	0	P. sylvestris	145	2	390
T5	Jarzabek	20-5-2011	smola	0	0	P. sylvestris	145	4	411
T5	Jarzabek	20-6-2011	smola	0	0	P. sylvestris	145	4	441
T5	Jarzabek	26-7-2011	smola	0	0	P. sylvestris	145	3	477
T5	Jarzabek	30-8-2011	smola	0	0	P. sylvestris	145	3	511
T5	Jarzabek	28-9-2011	smola	0	0	P. sylvestris	145	3	539
T5	Jarzabek	16-11-2011	smola	0	0	P. sylvestris	145	3	587
T5	Jarzabek	19-4-2012	smola	1	2	P. sylvestris	145	2	740
T6	Jaworzec	12-4-2010	smola	0	0	P. abies	211	2	15
T6	Jaworzec	4-5-2010	smola	0	0	P. abies	211	4	37
T6	Jaworzec	21-5-2010	smola	0	0	P. abies	211	4	54
T6	Jaworzec	1-6-2010	smola	0	0	P. abies	211	4	64
T6	Jaworzec	15-6-2010	smola	0	0	P. abies	211	4	78
T6	Jaworzec	1-7-2010	smola	0	0	P. abies	211	3	94
T6	Jaworzec	17-7-2010	smola	0	0	P. abies	211	3	110
T6	Jaworzec	31-7-2010	smola	0	0	P. abies	211	3	124
T6	Jaworzec	14-8-2010	smola	0	0	P. abies	211	3	137
T6	Jaworzec	31-8-2010	smola	0	0	P. abies	211	3	154
T6	Jaworzec	14-9-2010	smola	1	5	P. abies	211	3	167
T6	Jaworzec	27-9-2010	smola	1	2	P. abies	211	3	180
T6	Jaworzec	11-10-2010	smola	1	3	P. abies	211	3	194
T6	Jaworzec	27-10-2010	smola	0	0	P. abies	211	3	210
T6	Jaworzec	9-11-2010	smola	0	0	P. abies	211	3	222
T6	Jaworzec	23-11-2010	smola	0	0	P. abies	211	3	236
T6	Jaworzec	15-12-2010	smola	0	0	P. abies	211	1	258
T6	Jaworzec	8-1-2011	smola	0	0	P. abies	211	1	281
T6	Jaworzec	26-1-2011	smola	0	0	P. abies	211	1	299
T6	Jaworzec	13-2-2011	smola	0	0	P. abies	211	1	316
T6	Jaworzec	8-3-2011	smola	0	0	P. abies	211	2	341
T6	Jaworzec	1-4-2011	smola	0	0	P. abies	211	2	364
T6	Jaworzec	23-4-2011	smola	1	1	P. abies	211	2	386
T6	Jaworzec	8-5-2011	smola	1	6	P. abies	211	4	401
T6	Jaworzec	21-5-2011	smola	0	0	P. abies	211	4	414
T6	Jaworzec	22-6-2011	smola	1	5	P. abies	211	4	445
T6	Jaworzec	31-7-2011	smola	1	1	P. abies	211	3	484
T6	Jaworzec	4-9-2011	smola	1	4	P. abies	211	3	517
T6	Jaworzec	29-9-2011	smola	1	1	P. abies	211	3	542
T6	Jaworzec	26-10-2011	smola	1	3	P. abies	211	3	569
T6	Jaworzec	17-11-2011	smola	1	1	P. abies	211	3	590
T6	Jaworzec	12-12-2011	smola	0	0	P. abies	211	1	615
T6	Jaworzec	11-1-2012	smola	0	0	P. abies	211	1	644
T6	Jaworzec	5-3-2012	smola	0	0	P. abies	211	2	698
T6	Jaworzec	20-4-2012	smola	0	0	P. abies	211	2	743
T6	Jaworzec	18-5-2012	smola	1	1	P. abies	211	4	771
T7	Kolonice	24-5-2010	smola	1	10	A. alba	52	4	17
T7	Kolonice	7-6-2010	smola	1	1	A. alba	52	4	30
T7	Kolonice	23-6-2010	smola	1	4	A. alba	52	4	46
T7	Kolonice	8-7-2010	smola	0	0	A. alba	52	3	61
T7	Kolonice	22-7-2010	smola	0	0	A. alba	52	3	75
T7	Kolonice	7-8-2010	smola	0	0	A. alba	52	3	90
T7	Kolonice	20-8-2010	smola	1	1	A. alba	52	3	103
T7	Kolonice	8-9-2010	smola	1	3	A. alba	52	3	121
T7	Kolonice	23-9-2010	smola	1	6	A. alba	52	3	136
T7	Kolonice	6-10-2010	smola	1	3	A. alba	52	3	149
T7	Kolonice	22-10-2010	smola	1	5	A. alba	52	3	165
T7	Kolonice	5-11-2010	smola	1	1	A. alba	52	3	178
T7	Kolonice	19-11-2010	smola	1	7	A. alba	52	3	192
T7	Kolonice	6-12-2010	smola	1	2	A. alba	52	1	209
T7	Kolonice	17-12-2010	smola	1	2	A. alba	52	1	220
T7	Kolonice	6-1-2011	smola	1	3	A. alba	52	1	239
T7	Kolonice	24-1-2011	smola	1	3	A. alba	52	1	257
T7	Kolonice	4-2-2011	smola	0	0	A. alba	52	1	267
T7	Kolonice	8-2-2011	smola	0	0	A. alba	52	1	271
T7	Kolonice	4-3-2011	smola	1	3	A. alba	52	2	297
T7	Kolonice	24-3-2011	smola	0	0	A. alba	52	2	317
T7	Kolonice	13-4-2011	smola	1	1	A. alba	52	2	336
T7	Kolonice	2-5-2011	smola	1	5	A. alba	52	4	355
T7	Kolonice	8-5-2011	smola	0	0	A. alba	52	4	361
T7	Kolonice	20-5-2011	smola	1	5	A. alba	52	4	373
T7	Kolonice	20-6-2011	smola	0	8	A. alba	52	4	403
T7	Kolonice	26-7-2011	smola	1	4	A. alba	52	3	439
T7	Kolonice	30-8-2011	smola	1	3	A. alba	52	3	473
T7	Kolonice	28-9-2011	smola	1	2	A. alba	52	3	501
T7	Kolonice	26-10-2011	smola	1	6	A. alba	52	3	529
T7	Kolonice	16-11-2011	smola	1	2	A. alba	52	3	549
T7	Kolonice	13-12-2011	smola	0	0	A. alba	52	1	576
T7	Kolonice	11-1-2012	smola	1	2	A. alba	52	1	604
T7	Kolonice	9-2-2012	smola	0	0	A. alba	52	1	632
T7	Kolonice	5-3-2012	smola	0	0	A. alba	52	2	658
T7	Kolonice	19-4-2012	smola	1	3	A. alba	52	2	702
T7	Kolonice	17-5-2012	smola	1	4	A. alba	52	4	730
T7	Kolonice	13-6-2012	smola	1	6	A. alba	52	4	756
T7	Kolonice	17-8-2012	smola	1	4	A. alba	52	3	820
T8	Lopienka2	2-5-2010	smola	0	0	P. sylvestris	182	4	22
T8	Lopienka2	21-5-2010	smola	1	7	P. sylvestris	182	4	41
T8	Lopienka2	31-5-2010	smola	1	9	P. sylvestris	182	4	51
T8	Lopienka2	22-6-2010	smola	1	1	P. sylvestris	182	4	72
T8	Lopienka2	12-7-2010	smola	1	2	P. sylvestris	182	3	92
T8	Lopienka2	26-7-2010	smola	0	0	P. sylvestris	182	3	106
T8	Lopienka2	9-8-2010	smola	1	7	P. sylvestris	182	3	119
T8	Lopienka2	22-8-2010	smola	0	0	P. sylvestris	182	3	132
T8	Lopienka2	7-9-2010	smola	1	4	P. sylvestris	182	3	147
T8	Lopienka2	25-9-2010	smola	1	4	P. sylvestris	182	3	165
T8	Lopienka2	9-10-2010	smola	1	4	P. sylvestris	182	3	179
T8	Lopienka2	25-10-2010	smola	1	4	P. sylvestris	182	3	195
T8	Lopienka2	8-11-2010	smola	0	0	P. sylvestris	182	3	208
T8	Lopienka2	22-11-2010	smola	1	3	P. sylvestris	182	3	222
T8	Lopienka2	13-12-2010	smola	1	4	P. sylvestris	182	1	243
T8	Lopienka2	29-3-2011	smola	1	1	P. sylvestris	182	2	349
T8	Lopienka2	23-4-2011	smola	1	3	P. sylvestris	182	2	373
T8	Lopienka2	30-4-2011	smola	1	4	P. sylvestris	182	2	380
T8	Lopienka2	2-5-2011	smola	0	0	P. sylvestris	182	4	382
T8	Lopienka2	8-5-2011	smola	0	0	P. sylvestris	182	4	388
T8	Lopienka2	17-5-2011	smola	1	1	P. sylvestris	182	4	397
T8	Lopienka2	21-5-2011	smola	1	2	P. sylvestris	182	4	401
T8	Lopienka2	22-6-2011	smola	1	1	P. sylvestris	182	4	432
T8	Lopienka2	31-7-2011	smola	1	1	P. sylvestris	182	3	471
T8	Lopienka2	1-9-2011	smola	1	2	P. sylvestris	182	3	501
T8	Lopienka2	29-9-2011	smola	1	1	P. sylvestris	182	3	529
T8	Lopienka2	17-11-2011	smola	1	1	P. sylvestris	182	3	577
T8	Lopienka2	21-4-2012	smola	1	2	P. sylvestris	182	2	731
T8	Lopienka2	18-5-2012	smola	1	2	P. sylvestris	182	4	758
T8	Lopienka2	14-6-2012	smola	1	3	P. sylvestris	182	4	784
T8	Lopienka2	17-8-2012	smola	1	2	P. sylvestris	182	3	847
T9	Mikow	23-3-2010	smola	0	0	P. sylvestris	150	2	7
T9	Mikow	15-4-2010	smola	1	2	P. sylvestris	150	2	29
T9	Mikow	25-4-2010	smola	0	0	P. sylvestris	150	2	39
T9	Mikow	13-5-2010	smola	0	0	P. sylvestris	150	4	57
T9	Mikow	27-5-2010	smola	0	0	P. sylvestris	150	4	71
T9	Mikow	8-6-2010	smola	0	0	P. sylvestris	150	4	82
T9	Mikow	24-6-2010	smola	0	0	P. sylvestris	150	4	98
T9	Mikow	8-7-2010	smola	0	0	P. sylvestris	150	3	112
T9	Mikow	25-7-2010	smola	0	0	P. sylvestris	150	3	129
T9	Mikow	8-8-2010	smola	0	0	P. sylvestris	150	3	142
T9	Mikow	27-8-2010	smola	0	0	P. sylvestris	150	3	161
T9	Mikow	10-9-2010	smola	0	0	P. sylvestris	150	3	174
T9	Mikow	26-9-2010	smola	0	0	P. sylvestris	150	3	190
T9	Mikow	10-10-2010	smola	0	0	P. sylvestris	150	3	204
T9	Mikow	23-10-2010	smola	0	0	P. sylvestris	150	3	217
T9	Mikow	6-11-2010	smola	0	0	P. sylvestris	150	3	230
T9	Mikow	20-11-2010	smola	0	0	P. sylvestris	150	3	244
T9	Mikow	8-12-2010	smola	0	0	P. sylvestris	150	1	262
T9	Mikow	17-12-2010	smola	0	0	P. sylvestris	150	1	271
T9	Mikow	5-1-2011	smola	0	0	P. sylvestris	150	1	289
T9	Mikow	21-1-2011	smola	1	3	P. sylvestris	150	1	305
T9	Mikow	2-2-2011	smola	1	6	P. sylvestris	150	1	316
T9	Mikow	8-2-2011	smola	0	0	P. sylvestris	150	1	322
T9	Mikow	27-2-2011	smola	1	4	P. sylvestris	150	1	341
T9	Mikow	22-3-2011	smola	1	5	P. sylvestris	150	2	366
T9	Mikow	5-4-2011	smola	1	1	P. sylvestris	150	2	379
T9	Mikow	20-4-2011	smola	0	0	P. sylvestris	150	2	394
T9	Mikow	2-5-2011	smola	1	1	P. sylvestris	150	4	406
T9	Mikow	8-5-2011	smola	1	4	P. sylvestris	150	4	412
T9	Mikow	17-5-2011	smola	1	8	P. sylvestris	150	4	421
T9	Mikow	24-5-2011	smola	1	4	P. sylvestris	150	4	428
T9	Mikow	21-6-2011	smola	1	8	P. sylvestris	150	4	455
T9	Mikow	27-7-2011	smola	1	2	P. sylvestris	150	3	491
T9	Mikow	2-9-2011	smola	1	2	P. sylvestris	150	3	526
T9	Mikow	2-10-2011	smola	1	2	P. sylvestris	150	3	556
T9	Mikow	26-10-2011	smola	1	1	P. sylvestris	150	3	580
T9	Mikow	18-11-2011	smola	1	3	P. sylvestris	150	3	602
T9	Mikow	12-12-2011	smola	0	0	P. sylvestris	150	1	626
T9	Mikow	11-1-2012	smola	0	0	P. sylvestris	150	1	655
T9	Mikow	9-2-2012	smola	0	0	P. sylvestris	150	1	683
T9	Mikow	1-3-2012	smola	0	0	P. sylvestris	150	2	705
T9	Mikow	21-4-2012	smola	1	6	P. sylvestris	150	2	755
T9	Mikow	19-5-2012	smola	1	2	P. sylvestris	150	4	783
T9	Mikow	14-6-2012	smola	1	2	P. sylvestris	150	4	808
T9	Mikow	18-8-2012	smola	1	4	P. sylvestris	150	3	872
T10	Muczne	14-4-2010	smola	0	0	P. abies	139	2	20
T10	Muczne	5-5-2010	smola	0	0	P. abies	139	4	41
T10	Muczne	19-5-2010	smola	0	0	P. abies	139	4	55
T10	Muczne	3-6-2010	smola	0	0	P. abies	139	4	69
T10	Muczne	17-6-2010	smola	0	0	P. abies	139	4	83
T10	Muczne	20-7-2010	smola	0	0	P. abies	139	3	116
T10	Muczne	5-8-2010	smola	1	6	P. abies	139	3	131
T10	Muczne	19-8-2010	smola	0	0	P. abies	139	3	145
T10	Muczne	6-9-2010	smola	0	0	P. abies	139	3	162
T10	Muczne	19-9-2010	smola	0	0	P. abies	139	3	175
T10	Muczne	2-10-2010	smola	0	0	P. abies	139	3	188
T10	Muczne	20-10-2010	smola	0	0	P. abies	139	3	206
T10	Muczne	4-11-2010	smola	1	1	P. abies	139	3	220
T10	Muczne	19-11-2010	smola	1	1	P. abies	139	3	235
T10	Muczne	10-3-2011	smola	0	0	P. abies	139	2	346
T10	Muczne	31-3-2011	smola	0	0	P. abies	139	2	367
T10	Muczne	3-5-2011	smola	0	0	P. abies	139	4	399
T10	Muczne	26-5-2011	smola	1	8	P. abies	139	4	422
T10	Muczne	25-6-2011	smola	1	4	P. abies	139	4	451
T10	Muczne	30-7-2011	smola	1	3	P. abies	139	3	486
T10	Muczne	3-9-2011	smola	1	3	P. abies	139	3	519
T10	Muczne	3-10-2011	smola	1	1	P. abies	139	3	549
T10	Muczne	21-11-2011	smola	0	0	P. abies	139	3	597
T10	Muczne	22-4-2012	smola	1	6	P. abies	139	2	748
T10	Muczne	20-5-2012	smola	0	0	P. abies	139	4	776
T11	Muczne2	4-7-2010	smola	0	0	P. abies	103	3	17
T11	Muczne2	20-7-2010	smola	0	0	P. abies	103	3	33
T11	Muczne2	5-8-2010	smola	0	0	P. abies	103	3	48
T11	Muczne2	19-8-2010	smola	0	0	P. abies	103	3	62
T11	Muczne2	6-9-2010	smola	0	0	P. abies	103	3	79
T11	Muczne2	19-9-2010	smola	0	0	P. abies	103	3	92
T11	Muczne2	2-10-2010	smola	0	0	P. abies	103	3	105
T11	Muczne2	20-10-2010	smola	0	0	P. abies	103	3	123
T11	Muczne2	4-11-2010	smola	1	1	P. abies	103	3	137
T11	Muczne2	19-11-2010	smola	0	0	P. abies	103	3	152
T11	Muczne2	9-12-2010	smola	1	4	P. abies	103	1	172
T11	Muczne2	16-12-2010	smola	0	0	P. abies	103	1	179
T11	Muczne2	7-1-2011	smola	1	1	P. abies	103	1	200
T11	Muczne2	17-1-2011	smola	0	0	P. abies	103	1	210
T11	Muczne2	30-1-2011	smola	1	1	P. abies	103	1	223
T11	Muczne2	13-2-2011	smola	1	1	P. abies	103	1	236
T11	Muczne2	10-3-2011	smola	0	0	P. abies	103	2	263
T11	Muczne2	31-3-2011	smola	1	6	P. abies	103	2	284
T11	Muczne2	19-4-2011	smola	1	5	P. abies	103	2	302
T11	Muczne2	3-5-2011	smola	1	7	P. abies	103	4	316
T11	Muczne2	18-5-2011	smola	1	9	P. abies	103	4	331
T11	Muczne2	26-5-2011	smola	1	1	P. abies	103	4	339
T11	Muczne2	25-6-2011	smola	1	4	P. abies	103	4	368
T11	Muczne2	30-7-2011	smola	1	3	P. abies	103	3	403
T11	Muczne2	3-9-2011	smola	1	6	P. abies	103	3	436
T11	Muczne2	3-10-2011	smola	1	1	P. abies	103	3	466
T11	Muczne2	28-10-2011	smola	0	0	P. abies	103	3	491
T11	Muczne2	21-11-2011	smola	0	0	P. abies	103	3	514
T11	Muczne2	15-12-2011	smola	1	4	P. abies	103	1	538
T11	Muczne2	12-1-2012	smola	1	1	P. abies	103	1	565
T11	Muczne2	11-2-2012	smola	0	0	P. abies	103	1	594
T11	Muczne2	2-3-2012	smola	1	1	P. abies	103	2	615
T11	Muczne2	22-4-2012	smola	1	5	P. abies	103	2	665
T11	Muczne2	20-5-2012	smola	1	1	P. abies	103	4	693
T12	Muczne2	4-7-2010	natural	1	8	P. abies	138	3	17
T12	Muczne2	5-8-2010	natural	1	2	P. abies	138	3	48
T12	Muczne2	19-8-2010	natural	1	1	P. abies	138	3	62
T12	Muczne2	6-9-2010	natural	1	3	P. abies	138	3	79
T12	Muczne2	19-9-2010	natural	0	0	P. abies	138	3	92
T12	Muczne2	2-10-2010	natural	1	1	P. abies	138	3	105
T12	Muczne2	20-10-2010	natural	1	2	P. abies	138	3	123
T12	Muczne2	4-11-2010	natural	0	0	P. abies	138	3	137
T12	Muczne2	19-11-2010	natural	1	2	P. abies	138	3	152
T12	Muczne2	9-12-2010	natural	0	0	P. abies	138	1	172
T12	Muczne2	16-12-2010	natural	0	0	P. abies	138	1	179
T12	Muczne2	7-1-2011	natural	0	0	P. abies	138	1	200
T12	Muczne2	17-1-2011	natural	0	0	P. abies	138	1	210
T12	Muczne2	30-1-2011	natural	0	0	P. abies	138	1	223
T12	Muczne2	13-2-2011	natural	0	0	P. abies	138	1	236
T12	Muczne2	10-3-2011	natural	0	0	P. abies	138	2	263
T12	Muczne2	31-3-2011	natural	0	0	P. abies	138	2	284
T12	Muczne2	19-4-2011	natural	0	0	P. abies	138	2	302
T12	Muczne2	3-5-2011	natural	1	3	P. abies	138	4	316
T12	Muczne2	18-5-2011	natural	1	1	P. abies	138	4	331
T12	Muczne2	26-5-2011	natural	0	0	P. abies	138	4	339
T12	Muczne2	25-6-2011	natural	1	1	P. abies	138	4	368
T12	Muczne2	30-7-2011	natural	1	2	P. abies	138	3	403
T12	Muczne2	3-9-2011	natural	1	4	P. abies	138	3	436
T12	Muczne2	3-10-2011	natural	1	1	P. abies	138	3	466
T12	Muczne2	28-10-2011	natural	1	1	P. abies	138	3	491
T12	Muczne2	21-11-2011	natural	0	0	P. abies	138	3	514
T12	Muczne2	15-12-2011	natural	1	1	P. abies	138	1	538
T12	Muczne2	12-1-2012	natural	0	0	P. abies	138	1	565
T12	Muczne2	11-2-2012	natural	0	0	P. abies	138	1	594
T12	Muczne2	2-3-2012	natural	0	0	P. abies	138	2	615
T12	Muczne2	22-4-2012	natural	0	0	P. abies	138	2	665
T12	Muczne2	20-5-2012	natural	0	0	P. abies	138	4	693
T13	Olchowiec	27-3-2010	smola	0	0	A. alba	98	2	13
T13	Olchowiec	13-4-2010	smola	0	0	A. alba	98	2	29
T13	Olchowiec	1-5-2010	smola	1	1	A. alba	98	4	47
T13	Olchowiec	17-5-2010	smola	0	0	A. alba	98	4	63
T13	Olchowiec	28-5-2010	smola	0	0	A. alba	98	4	74
T13	Olchowiec	14-6-2010	smola	0	0	A. alba	98	4	90
T13	Olchowiec	30-6-2010	smola	0	0	A. alba	98	4	106
T13	Olchowiec	13-7-2010	smola	0	0	A. alba	98	3	119
T13	Olchowiec	27-7-2010	smola	0	0	A. alba	98	3	133
T13	Olchowiec	10-8-2010	smola	0	0	A. alba	98	3	146
T13	Olchowiec	28-8-2010	smola	1	2	A. alba	98	3	164
T13	Olchowiec	11-9-2010	smola	0	0	A. alba	98	3	177
T13	Olchowiec	30-9-2010	smola	0	0	A. alba	98	3	196
T13	Olchowiec	15-10-2010	smola	1	1	A. alba	98	3	211
T13	Olchowiec	29-10-2010	smola	0	0	A. alba	98	3	225
T13	Olchowiec	16-11-2010	smola	1	1	A. alba	98	3	242
T13	Olchowiec	3-12-2010	smola	0	0	A. alba	98	1	259
T13	Olchowiec	19-1-2011	smola	0	0	A. alba	98	1	305
T13	Olchowiec	31-3-2011	smola	0	0	A. alba	98	2	377
T13	Olchowiec	27-4-2011	smola	1	1	A. alba	98	2	403
T13	Olchowiec	23-5-2011	smola	0	0	A. alba	98	4	429
T13	Olchowiec	24-6-2011	smola	0	0	A. alba	98	4	460
T13	Olchowiec	29-7-2011	smola	1	1	A. alba	98	3	495
T13	Olchowiec	4-9-2011	smola	1	1	A. alba	98	3	530
T13	Olchowiec	1-10-2011	smola	1	1	A. alba	98	3	557
T13	Olchowiec	20-11-2011	smola	0	0	A. alba	98	3	606
T13	Olchowiec	6-3-2012	smola	0	0	A. alba	98	2	712
T14	Olchowiec	27-3-2010	smola	0	0	L. decidua	64	2	13
T14	Olchowiec	13-4-2010	smola	1	1	L. decidua	64	2	29
T14	Olchowiec	17-5-2010	smola	0	0	L. decidua	64	4	63
T14	Olchowiec	28-5-2010	smola	1	4	L. decidua	64	4	74
T14	Olchowiec	14-6-2010	smola	1	2	L. decidua	64	4	90
T14	Olchowiec	30-6-2010	smola	1	8	L. decidua	64	4	106
T14	Olchowiec	13-7-2010	smola	0	0	L. decidua	64	3	119
T14	Olchowiec	27-7-2010	smola	0	0	L. decidua	64	3	133
T14	Olchowiec	10-8-2010	smola	0	0	L. decidua	64	3	146
T14	Olchowiec	28-8-2010	smola	0	0	L. decidua	64	3	164
T14	Olchowiec	11-9-2010	smola	0	0	L. decidua	64	3	177
T14	Olchowiec	30-9-2010	smola	1	11	L. decidua	64	3	196
T14	Olchowiec	15-10-2010	smola	1	1	L. decidua	64	3	211
T14	Olchowiec	29-10-2010	smola	0	0	L. decidua	64	3	225
T14	Olchowiec	16-11-2010	smola	0	0	L. decidua	64	3	242
T14	Olchowiec	3-12-2010	smola	1	1	L. decidua	64	1	259
T14	Olchowiec	19-1-2011	smola	0	0	L. decidua	64	1	305
T14	Olchowiec	31-3-2011	smola	1	1	L. decidua	64	2	377
T14	Olchowiec	27-4-2011	smola	1	1	L. decidua	64	2	403
T14	Olchowiec	23-5-2011	smola	0	0	L. decidua	64	4	429
T14	Olchowiec	24-6-2011	smola	1	1	L. decidua	64	4	460
T14	Olchowiec	29-7-2011	smola	1	7	L. decidua	64	3	495
T14	Olchowiec	4-9-2011	smola	1	2	L. decidua	64	3	530
T14	Olchowiec	1-10-2011	smola	1	2	L. decidua	64	3	557
T14	Olchowiec	20-11-2011	smola	1	1	L. decidua	64	3	606
T14	Olchowiec	6-3-2012	smola	0	0	L. decidua	64	2	712
T15	Polanki	21-4-2010	smola	0	0	L. decidua	169	2	25
T15	Polanki	4-5-2010	smola	0	0	L. decidua	169	4	38
T15	Polanki	17-5-2010	smola	0	0	L. decidua	169	4	51
T15	Polanki	1-6-2010	smola	1	3	L. decidua	169	4	65
T15	Polanki	23-6-2010	smola	0	0	L. decidua	169	4	87
T15	Polanki	12-7-2010	smola	0	0	L. decidua	169	3	106
T15	Polanki	26-7-2010	smola	1	3	L. decidua	169	3	120
T15	Polanki	9-8-2010	smola	0	0	L. decidua	169	3	133
T15	Polanki	22-8-2010	smola	1	2	L. decidua	169	3	146
T15	Polanki	7-9-2010	smola	1	1	L. decidua	169	3	161
T15	Polanki	22-9-2010	smola	1	5	L. decidua	169	3	176
T15	Polanki	9-10-2010	smola	1	6	L. decidua	169	3	193
T15	Polanki	25-10-2010	smola	0	0	L. decidua	169	3	209
T15	Polanki	8-11-2010	smola	1	1	L. decidua	169	3	222
T15	Polanki	22-11-2010	smola	1	2	L. decidua	169	3	236
T15	Polanki	13-12-2010	smola	0	0	L. decidua	169	1	257
T15	Polanki	8-2-2011	smola	1	1	L. decidua	169	1	312
T15	Polanki	28-3-2011	smola	1	1	L. decidua	169	2	362
T15	Polanki	23-4-2011	smola	0	0	L. decidua	169	2	387
T15	Polanki	21-5-2011	smola	0	0	L. decidua	169	4	415
T15	Polanki	22-6-2011	smola	1	3	L. decidua	169	4	446
T15	Polanki	25-7-2011	smola	1	2	L. decidua	169	3	479
T15	Polanki	1-9-2011	smola	1	1	L. decidua	169	3	515
T15	Polanki	29-9-2011	smola	0	0	L. decidua	169	3	543
T15	Polanki	17-11-2011	smola	1	2	L. decidua	169	3	591
T15	Polanki	20-4-2012	smola	1	1	L. decidua	169	2	744
T15	Polanki	18-5-2012	smola	0	0	L. decidua	169	4	772
T15	Polanki	15-6-2012	smola	1	4	L. decidua	169	4	799
T15	Polanki	17-8-2012	smola	0	0	L. decidua	169	3	861
T16	Roztoki	23-3-2010	smola	1	1	P. abies	50	2	8
T16	Roztoki	15-4-2010	smola	0	0	P. abies	50	2	30
T16	Roztoki	25-4-2010	smola	0	0	P. abies	50	2	40
T16	Roztoki	17-5-2010	smola	0	0	P. abies	50	4	62
T16	Roztoki	5-6-2010	smola	0	0	P. abies	50	4	80
T16	Roztoki	24-6-2010	smola	0	0	P. abies	50	4	99
T16	Roztoki	10-7-2010	smola	0	0	P. abies	50	3	115
T16	Roztoki	25-7-2010	smola	0	0	P. abies	50	3	130
T16	Roztoki	8-8-2010	smola	0	0	P. abies	50	3	143
T16	Roztoki	27-8-2010	smola	0	0	P. abies	50	3	162
T16	Roztoki	10-9-2010	smola	0	0	P. abies	50	3	175
T16	Roztoki	26-9-2010	smola	0	0	P. abies	50	3	191
T16	Roztoki	10-10-2010	smola	1	4	P. abies	50	3	205
T16	Roztoki	23-10-2010	smola	1	6	P. abies	50	3	218
T16	Roztoki	6-11-2010	smola	1	4	P. abies	50	3	231
T16	Roztoki	20-11-2010	smola	1	5	P. abies	50	3	245
T16	Roztoki	10-12-2010	smola	1	1	P. abies	50	1	265
T16	Roztoki	17-12-2010	smola	0	0	P. abies	50	1	272
T16	Roztoki	5-1-2011	smola	0	0	P. abies	50	1	290
T16	Roztoki	26-1-2011	smola	0	0	P. abies	50	1	311
T16	Roztoki	4-2-2011	smola	0	0	P. abies	50	1	319
T16	Roztoki	8-2-2011	smola	0	0	P. abies	50	1	323
T16	Roztoki	27-2-2011	smola	0	0	P. abies	50	1	342
T16	Roztoki	22-3-2011	smola	1	4	P. abies	50	2	367
T16	Roztoki	5-4-2011	smola	1	2	P. abies	50	2	380
T16	Roztoki	20-4-2011	smola	0	0	P. abies	50	2	395
T16	Roztoki	8-5-2011	smola	1	1	P. abies	50	4	413
T16	Roztoki	24-5-2011	smola	1	1	P. abies	50	4	429
T16	Roztoki	21-6-2011	smola	0	0	P. abies	50	4	456
T16	Roztoki	27-7-2011	smola	0	0	P. abies	50	3	492
T16	Roztoki	2-9-2011	smola	1	4	P. abies	50	3	527
T16	Roztoki	29-9-2011	smola	0	0	P. abies	50	3	554
T16	Roztoki	26-10-2011	smola	1	1	P. abies	50	3	581
T16	Roztoki	17-11-2011	smola	1	1	P. abies	50	3	602
T16	Roztoki	13-12-2011	smola	1	1	P. abies	50	1	628
T16	Roztoki	11-1-2012	smola	0	0	P. abies	50	1	656
T16	Roztoki	3-3-2012	smola	0	0	P. abies	50	2	708
T16	Roztoki	21-4-2012	smola	1	3	P. abies	50	2	756
T16	Roztoki	19-5-2012	smola	1	2	P. abies	50	4	784
T16	Roztoki	15-6-2012	smola	0	0	P. abies	50	4	810
T16	Roztoki	18-8-2012	smola	0	0	P. abies	50	3	873
T17	Sekowiec	14-4-2010	smola	1	1	A. alba	200	2	17
T17	Sekowiec	3-5-2010	smola	1	1	A. alba	200	4	36
T17	Sekowiec	20-5-2010	smola	1	5	A. alba	200	4	53
T17	Sekowiec	31-5-2010	smola	0	0	A. alba	200	4	64
T17	Sekowiec	13-6-2010	smola	1	3	A. alba	200	4	76
T17	Sekowiec	30-6-2010	smola	1	4	A. alba	200	4	93
T17	Sekowiec	14-7-2010	smola	0	0	A. alba	200	3	107
T17	Sekowiec	28-7-2010	smola	1	3	A. alba	200	3	121
T17	Sekowiec	15-8-2010	smola	0	0	A. alba	200	3	138
T17	Sekowiec	29-8-2010	smola	0	0	A. alba	200	3	152
T17	Sekowiec	13-9-2010	smola	0	0	A. alba	200	3	166
T17	Sekowiec	21-9-2010	smola	1	1	A. alba	200	3	174
T17	Sekowiec	5-10-2010	smola	1	6	A. alba	200	3	188
T17	Sekowiec	16-10-2010	smola	1	3	A. alba	200	3	199
T17	Sekowiec	3-11-2010	smola	1	7	A. alba	200	3	216
T17	Sekowiec	13-11-2010	smola	0	0	A. alba	200	3	226
T17	Sekowiec	2-12-2010	smola	1	7	A. alba	200	1	245
T17	Sekowiec	12-4-2011	smola	1	1	A. alba	200	2	375
T17	Sekowiec	1-5-2011	smola	1	1	A. alba	200	4	394
T17	Sekowiec	9-5-2011	smola	0	0	A. alba	200	4	402
T17	Sekowiec	18-5-2011	smola	0	0	A. alba	200	4	411
T17	Sekowiec	23-5-2011	smola	1	2	A. alba	200	4	416
T17	Sekowiec	25-5-2011	smola	1	1	A. alba	200	4	418
T17	Sekowiec	24-6-2011	smola	1	9	A. alba	200	4	447
T17	Sekowiec	28-7-2011	smola	1	2	A. alba	200	3	481
T17	Sekowiec	31-8-2011	smola	0	0	A. alba	200	3	514
T17	Sekowiec	30-9-2011	smola	1	2	A. alba	200	3	543
T17	Sekowiec	28-10-2011	smola	0	0	A. alba	200	3	571
T17	Sekowiec	20-11-2011	smola	1	1	A. alba	200	3	593
T17	Sekowiec	15-12-2011	smola	0	0	A. alba	200	1	618
T17	Sekowiec	12-1-2012	smola	0	0	A. alba	200	1	645
T17	Sekowiec	7-3-2012	smola	0	0	A. alba	200	2	700
T18	Steznica	7-5-2010	smola	0	0	P. sylvestris	125	4	41
T18	Steznica	24-5-2010	smola	0	0	P. sylvestris	125	4	58
T18	Steznica	7-6-2010	smola	0	0	P. sylvestris	125	4	71
T18	Steznica	23-6-2010	smola	0	0	P. sylvestris	125	4	87
T18	Steznica	8-7-2010	smola	0	0	P. sylvestris	125	3	102
T18	Steznica	22-7-2010	smola	0	0	P. sylvestris	125	3	116
T18	Steznica	7-8-2010	smola	0	0	P. sylvestris	125	3	131
T18	Steznica	20-8-2010	smola	0	0	P. sylvestris	125	3	144
T18	Steznica	8-9-2010	smola	1	3	P. sylvestris	125	3	162
T18	Steznica	23-9-2010	smola	1	2	P. sylvestris	125	3	177
T18	Steznica	6-10-2010	smola	0	0	P. sylvestris	125	3	190
T18	Steznica	22-10-2010	smola	0	0	P. sylvestris	125	3	206
T18	Steznica	5-11-2010	smola	0	0	P. sylvestris	125	3	219
T18	Steznica	16-11-2010	smola	0	0	P. sylvestris	125	3	230
T18	Steznica	13-4-2011	smola	0	0	P. sylvestris	125	2	377
T18	Steznica	20-5-2011	smola	0	0	P. sylvestris	125	4	414
T18	Steznica	20-6-2011	smola	1	1	P. sylvestris	125	4	444
T18	Steznica	26-7-2011	smola	0	0	P. sylvestris	125	3	480
T18	Steznica	30-8-2011	smola	1	1	P. sylvestris	125	3	514
T18	Steznica	28-9-2011	smola	0	0	P. sylvestris	125	3	542
T18	Steznica	16-11-2011	smola	0	0	P. sylvestris	125	3	590
T18	Steznica	19-4-2012	smola	0	0	P. sylvestris	125	2	743
T19	Stuposiany2	13-3-2010	natural	0	0	P. abies	136	2	9
T19	Stuposiany2	24-3-2010	natural	1	1	P. abies	136	2	20
T19	Stuposiany2	28-3-2010	natural	1	1	P. abies	136	2	24
T19	Stuposiany2	5-5-2010	natural	1	1	P. abies	136	4	61
T19	Stuposiany2	19-5-2010	natural	0	0	P. abies	136	4	75
T19	Stuposiany2	4-6-2010	natural	0	0	P. abies	136	4	90
T19	Stuposiany2	17-6-2010	natural	0	0	P. abies	136	4	103
T19	Stuposiany2	4-7-2010	natural	1	6	P. abies	136	3	120
T19	Stuposiany2	20-7-2010	natural	1	1	P. abies	136	3	136
T19	Stuposiany2	5-8-2010	natural	1	1	P. abies	136	3	151
T19	Stuposiany2	15-8-2010	natural	0	0	P. abies	136	3	161
T19	Stuposiany2	13-9-2010	natural	0	0	P. abies	136	3	189
T19	Stuposiany2	18-9-2010	natural	0	0	P. abies	136	3	194
T19	Stuposiany2	2-10-2010	natural	1	4	P. abies	136	3	208
T19	Stuposiany2	21-10-2010	natural	0	0	P. abies	136	3	227
T19	Stuposiany2	4-11-2010	natural	0	0	P. abies	136	3	240
T19	Stuposiany2	19-11-2010	natural	1	1	P. abies	136	3	255
T19	Stuposiany2	13-2-2011	natural	0	0	P. abies	136	1	339
T19	Stuposiany2	26-2-2011	natural	0	0	P. abies	136	1	352
T19	Stuposiany2	23-3-2011	natural	0	0	P. abies	136	2	379
T19	Stuposiany2	4-4-2011	natural	1	2	P. abies	136	2	390
T19	Stuposiany2	20-4-2011	natural	0	0	P. abies	136	2	406
T19	Stuposiany2	9-5-2011	natural	0	0	P. abies	136	4	425
T19	Stuposiany2	26-5-2011	natural	1	7	P. abies	136	4	442
T19	Stuposiany2	25-6-2011	natural	0	0	P. abies	136	4	471
T19	Stuposiany2	30-7-2011	natural	1	1	P. abies	136	3	506
T19	Stuposiany2	31-8-2011	natural	0	0	P. abies	136	3	537
T19	Stuposiany2	30-9-2011	natural	1	2	P. abies	136	3	566
T19	Stuposiany2	21-11-2011	natural	1	1	P. abies	136	3	617
T19	Stuposiany2	22-4-2012	natural	1	1	P. abies	136	2	768
T19	Stuposiany2	20-5-2012	natural	1	1	P. abies	136	4	796
T20	Stuposiany2	13-3-2010	natural	1	1	L. decidua	131	2	9
T20	Stuposiany2	24-3-2010	natural	1	1	L. decidua	131	2	20
T20	Stuposiany2	28-3-2010	natural	0	0	L. decidua	131	2	24
T20	Stuposiany2	5-5-2010	natural	1	1	L. decidua	131	4	61
T20	Stuposiany2	19-5-2010	natural	1	2	L. decidua	131	4	75
T20	Stuposiany2	4-6-2010	natural	1	3	L. decidua	131	4	90
T20	Stuposiany2	17-6-2010	natural	0	0	L. decidua	131	4	103
T20	Stuposiany2	4-7-2010	natural	0	0	L. decidua	131	3	120
T20	Stuposiany2	20-7-2010	natural	0	0	L. decidua	131	3	136
T20	Stuposiany2	5-8-2010	natural	1	3	L. decidua	131	3	151
T20	Stuposiany2	15-8-2010	natural	1	1	L. decidua	131	3	161
T20	Stuposiany2	13-9-2010	natural	0	0	L. decidua	131	3	189
T20	Stuposiany2	18-9-2010	natural	1	2	L. decidua	131	3	194
T20	Stuposiany2	2-10-2010	natural	1	1	L. decidua	131	3	208
T20	Stuposiany2	21-10-2010	natural	0	0	L. decidua	131	3	227
T20	Stuposiany2	4-11-2010	natural	0	0	L. decidua	131	3	240
T20	Stuposiany2	19-11-2010	natural	1	1	L. decidua	131	3	255
T20	Stuposiany2	13-2-2011	natural	0	0	L. decidua	131	1	339
T20	Stuposiany2	26-2-2011	natural	0	0	L. decidua	131	1	352
T20	Stuposiany2	23-3-2011	natural	0	0	L. decidua	131	2	379
T20	Stuposiany2	4-4-2011	natural	1	2	L. decidua	131	2	390
T20	Stuposiany2	20-4-2011	natural	1	1	L. decidua	131	2	406
T20	Stuposiany2	9-5-2011	natural	0	0	L. decidua	131	4	425
T20	Stuposiany2	26-5-2011	natural	1	9	L. decidua	131	4	442
T20	Stuposiany2	25-6-2011	natural	1	1	L. decidua	131	4	471
T20	Stuposiany2	30-7-2011	natural	1	2	L. decidua	131	3	506
T20	Stuposiany2	31-8-2011	natural	0	0	L. decidua	131	3	537
T20	Stuposiany2	30-9-2011	natural	0	0	L. decidua	131	3	566
T20	Stuposiany2	21-11-2011	natural	0	0	L. decidua	131	3	617
T20	Stuposiany2	22-4-2012	natural	1	2	L. decidua	131	2	768
T20	Stuposiany2	20-5-2012	natural	1	3	L. decidua	131	4	796
T21	Stuposiany2	5-5-2010	natural	1	3	L. decidua	115	4	41
T21	Stuposiany2	19-5-2010	natural	1	2	L. decidua	115	4	55
T21	Stuposiany2	4-6-2010	natural	1	2	L. decidua	115	4	70
T21	Stuposiany2	17-6-2010	natural	0	0	L. decidua	115	4	83
T21	Stuposiany2	4-7-2010	natural	0	0	L. decidua	115	3	100
T21	Stuposiany2	20-7-2010	natural	0	0	L. decidua	115	3	116
T21	Stuposiany2	5-8-2010	natural	0	0	L. decidua	115	3	131
T21	Stuposiany2	19-8-2010	natural	0	0	L. decidua	115	3	145
T21	Stuposiany2	6-9-2010	natural	0	0	L. decidua	115	3	162
T21	Stuposiany2	18-9-2010	natural	0	0	L. decidua	115	3	174
T21	Stuposiany2	2-10-2010	natural	1	1	L. decidua	115	3	188
T21	Stuposiany2	21-10-2010	natural	0	0	L. decidua	115	3	207
T21	Stuposiany2	4-11-2010	natural	0	0	L. decidua	115	3	220
T21	Stuposiany2	19-11-2010	natural	0	0	L. decidua	115	3	235
T21	Stuposiany2	13-2-2011	natural	0	0	L. decidua	115	1	319
T21	Stuposiany2	26-2-2011	natural	0	0	L. decidua	115	1	332
T21	Stuposiany2	23-3-2011	natural	0	0	L. decidua	115	2	359
T21	Stuposiany2	4-4-2011	natural	1	2	L. decidua	115	2	370
T21	Stuposiany2	9-5-2011	natural	0	0	L. decidua	115	4	405
T21	Stuposiany2	26-5-2011	natural	0	0	L. decidua	115	4	422
T21	Stuposiany2	25-6-2011	natural	0	0	L. decidua	115	4	451
T21	Stuposiany2	30-7-2011	natural	0	0	L. decidua	115	3	486
T21	Stuposiany2	31-8-2011	natural	0	0	L. decidua	115	3	517
T21	Stuposiany2	30-9-2011	natural	0	0	L. decidua	115	3	546
T22	Stuposiany	14-4-2010	smola	0	0	P. abies	160	2	16
T22	Stuposiany	5-5-2010	smola	1	5	P. abies	160	4	37
T22	Stuposiany	19-5-2010	smola	1	3	P. abies	160	4	51
T22	Stuposiany	4-6-2010	smola	1	7	P. abies	160	4	66
T22	Stuposiany	17-6-2010	smola	1	2	P. abies	160	4	79
T22	Stuposiany	4-7-2010	smola	0	0	P. abies	160	3	96
T22	Stuposiany	20-7-2010	smola	0	0	P. abies	160	3	112
T22	Stuposiany	5-8-2010	smola	1	1	P. abies	160	3	127
T22	Stuposiany	19-8-2010	smola	0	0	P. abies	160	3	141
T22	Stuposiany	6-9-2010	smola	0	0	P. abies	160	3	158
T22	Stuposiany	18-9-2010	smola	1	8	P. abies	160	3	170
T22	Stuposiany	2-10-2010	smola	0	0	P. abies	160	3	184
T22	Stuposiany	20-10-2010	smola	1	1	P. abies	160	3	202
T22	Stuposiany	4-11-2010	smola	1	1	P. abies	160	3	216
T22	Stuposiany	19-11-2010	smola	0	0	P. abies	160	3	231
T22	Stuposiany	9-12-2010	smola	1	2	P. abies	160	1	251
T22	Stuposiany	16-12-2010	smola	1	2	P. abies	160	1	258
T22	Stuposiany	7-1-2011	smola	0	0	P. abies	160	1	279
T22	Stuposiany	17-1-2011	smola	0	0	P. abies	160	1	289
T22	Stuposiany	7-2-2011	smola	0	0	P. abies	160	1	309
T22	Stuposiany	26-2-2011	smola	0	0	P. abies	160	1	328
T22	Stuposiany	23-3-2011	smola	0	0	P. abies	160	2	355
T22	Stuposiany	4-4-2011	smola	1	4	P. abies	160	2	366
T22	Stuposiany	19-4-2011	smola	1	6	P. abies	160	2	381
T22	Stuposiany	9-5-2011	smola	0	0	P. abies	160	4	401
T22	Stuposiany	23-5-2011	smola	1	13	P. abies	160	4	415
T22	Stuposiany	24-6-2011	smola	1	2	P. abies	160	4	446
T22	Stuposiany	28-7-2011	smola	1	5	P. abies	160	3	480
T22	Stuposiany	31-8-2011	smola	1	3	P. abies	160	3	513
T22	Stuposiany	30-9-2011	smola	1	1	P. abies	160	3	542
T22	Stuposiany	27-10-2011	smola	1	1	P. abies	160	3	569
T22	Stuposiany	21-11-2011	smola	0	0	P. abies	160	3	593
T22	Stuposiany	15-12-2011	smola	1	4	P. abies	160	1	617
T22	Stuposiany	12-1-2012	smola	1	2	P. abies	160	1	644
T22	Stuposiany	2-3-2012	smola	0	0	P. abies	160	2	694
T22	Stuposiany	22-4-2012	smola	1	2	P. abies	160	2	744
T22	Stuposiany	20-5-2012	smola	1	9	P. abies	160	4	772
T23	Tarnawa	14-4-2010	smola	1	4	P. abies	156	2	16
T23	Tarnawa	6-5-2010	smola	1	8	P. abies	156	4	38
T23	Tarnawa	19-5-2010	smola	1	6	P. abies	156	4	51
T23	Tarnawa	3-6-2010	smola	0	0	P. abies	156	4	65
T23	Tarnawa	17-6-2010	smola	1	5	P. abies	156	4	79
T23	Tarnawa	4-7-2010	smola	1	4	P. abies	156	3	96
T23	Tarnawa	20-7-2010	smola	1	2	P. abies	156	3	112
T23	Tarnawa	5-8-2010	smola	0	0	P. abies	156	3	127
T23	Tarnawa	19-8-2010	smola	0	0	P. abies	156	3	141
T23	Tarnawa	6-9-2010	smola	0	0	P. abies	156	3	158
T23	Tarnawa	19-9-2010	smola	1	5	P. abies	156	3	171
T23	Tarnawa	2-10-2010	smola	1	2	P. abies	156	3	184
T23	Tarnawa	20-10-2010	smola	0	0	P. abies	156	3	202
T23	Tarnawa	4-11-2010	smola	1	1	P. abies	156	3	216
T23	Tarnawa	19-11-2010	smola	1	2	P. abies	156	3	231
T23	Tarnawa	9-12-2010	smola	1	1	P. abies	156	1	251
T23	Tarnawa	30-1-2011	smola	1	3	P. abies	156	1	302
T23	Tarnawa	13-2-2011	smola	1	4	P. abies	156	1	315
T23	Tarnawa	31-3-2011	smola	1	7	P. abies	156	2	363
T23	Tarnawa	3-5-2011	smola	1	5	P. abies	156	4	395
T23	Tarnawa	26-5-2011	smola	1	1	P. abies	156	4	418
T23	Tarnawa	25-6-2011	smola	1	1	P. abies	156	4	447
T23	Tarnawa	30-7-2011	smola	1	1	P. abies	156	3	482
T23	Tarnawa	3-9-2011	smola	1	1	P. abies	156	3	515
T23	Tarnawa	3-10-2011	smola	1	5	P. abies	156	3	545
T23	Tarnawa	21-11-2011	smola	0	0	P. abies	156	3	593
T23	Tarnawa	22-4-2012	smola	1	4	P. abies	156	2	744
T23	Tarnawa	20-5-2012	smola	1	1	P. abies	156	4	772
T24	Telesnica	18-4-2010	smola	0	0	P. sylvestris	198	2	18
T24	Telesnica	3-5-2010	smola	0	0	P. sylvestris	198	4	33
T24	Telesnica	15-5-2010	smola	0	0	P. sylvestris	198	4	45
T24	Telesnica	31-5-2010	smola	0	0	P. sylvestris	198	4	60
T24	Telesnica	13-6-2010	smola	0	0	P. sylvestris	198	4	73
T24	Telesnica	30-6-2010	smola	0	0	P. sylvestris	198	4	90
T24	Telesnica	13-7-2010	smola	0	0	P. sylvestris	198	3	103
T24	Telesnica	28-7-2010	smola	0	0	P. sylvestris	198	3	118
T24	Telesnica	10-8-2010	smola	0	0	P. sylvestris	198	3	130
T24	Telesnica	29-8-2010	smola	0	0	P. sylvestris	198	3	149
T24	Telesnica	11-9-2010	smola	0	0	P. sylvestris	198	3	161
T24	Telesnica	28-9-2010	smola	0	0	P. sylvestris	198	3	178
T24	Telesnica	12-10-2010	smola	0	0	P. sylvestris	198	3	192
T24	Telesnica	29-10-2010	smola	0	0	P. sylvestris	198	3	209
T24	Telesnica	12-11-2010	smola	0	0	P. sylvestris	198	3	222
T24	Telesnica	1-12-2010	smola	0	0	P. sylvestris	198	1	241
T24	Telesnica	2-2-2011	smola	0	0	P. sylvestris	198	1	302
T24	Telesnica	8-4-2011	smola	0	0	P. sylvestris	198	2	368
T24	Telesnica	6-5-2011	smola	0	0	P. sylvestris	198	4	396
T24	Telesnica	28-5-2011	smola	1	1	P. sylvestris	198	4	418
T24	Telesnica	23-6-2011	smola	0	0	P. sylvestris	198	4	443
T24	Telesnica	29-7-2011	smola	0	0	P. sylvestris	198	3	479
T24	Telesnica	5-9-2011	smola	0	0	P. sylvestris	198	3	515
T24	Telesnica	4-10-2011	smola	0	0	P. sylvestris	198	3	544
T24	Telesnica	19-11-2011	smola	1	4	P. sylvestris	198	3	589
T24	Telesnica	24-4-2012	smola	1	1	P. sylvestris	198	2	744
T25	Wola Michowa	15-4-2010	natural	1	2	P. abies	104	2	78
T25	Wola Michowa	25-4-2010	natural	1	4	P. abies	104	2	88
T25	Wola Michowa	13-5-2010	natural	1	2	P. abies	104	4	106
T25	Wola Michowa	27-5-2010	natural	1	8	P. abies	104	4	120
T25	Wola Michowa	5-6-2010	natural	0	0	P. abies	104	4	128
T25	Wola Michowa	24-6-2010	natural	0	0	P. abies	104	4	147
T25	Wola Michowa	8-7-2010	natural	1	5	P. abies	104	3	161
T25	Wola Michowa	25-7-2010	natural	0	0	P. abies	104	3	178
T25	Wola Michowa	8-8-2010	natural	0	0	P. abies	104	3	191
T25	Wola Michowa	27-8-2010	natural	0	0	P. abies	104	3	210
T25	Wola Michowa	10-9-2010	natural	0	0	P. abies	104	3	223
T25	Wola Michowa	26-9-2010	natural	1	2	P. abies	104	3	239
T25	Wola Michowa	10-10-2010	natural	1	1	P. abies	104	3	253
T25	Wola Michowa	23-10-2010	natural	0	0	P. abies	104	3	266
T25	Wola Michowa	6-11-2010	natural	1	1	P. abies	104	3	279
T25	Wola Michowa	20-11-2010	natural	0	0	P. abies	104	3	293
T25	Wola Michowa	8-12-2010	natural	1	4	P. abies	104	1	311
T25	Wola Michowa	31-1-2011	natural	0	0	P. abies	104	1	364
T25	Wola Michowa	1-3-2011	natural	1	1	P. abies	104	2	394
T25	Wola Michowa	28-3-2011	natural	0	0	P. abies	104	2	421
T25	Wola Michowa	30-4-2011	natural	1	4	P. abies	104	2	453
T25	Wola Michowa	8-5-2011	natural	1	2	P. abies	104	4	461
T25	Wola Michowa	24-5-2011	natural	1	5	P. abies	104	4	477
T25	Wola Michowa	21-6-2011	natural	1	1	P. abies	104	4	504
T25	Wola Michowa	27-7-2011	natural	1	7	P. abies	104	3	540
T25	Wola Michowa	2-9-2011	natural	1	1	P. abies	104	3	575
T25	Wola Michowa	2-10-2011	natural	0	0	P. abies	104	3	605
T25	Wola Michowa	18-11-2011	natural	0	0	P. abies	104	3	651
T25	Wola Michowa	9-3-2012	natural	1	1	P. abies	104	2	762
T25	Wola Michowa	21-4-2012	natural	0	0	P. abies	104	2	804
T25	Wola Michowa	19-5-2012	natural	1	1	P. abies	104	4	832
T25	Wola Michowa	14-6-2012	natural	0	0	P. abies	104	4	857
T25	Wola Michowa	18-8-2012	natural	1	4	P. abies	104	3	921
T26	Wola Michowa	15-4-2010	natural	1	2	P. abies	103	2	78
T26	Wola Michowa	25-4-2010	natural	1	2	P. abies	103	2	88
T26	Wola Michowa	13-5-2010	natural	1	4	P. abies	103	4	106
T26	Wola Michowa	27-5-2010	natural	1	5	P. abies	103	4	120
T26	Wola Michowa	5-6-2010	natural	0	0	P. abies	103	4	128
T26	Wola Michowa	24-6-2010	natural	0	0	P. abies	103	4	147
T26	Wola Michowa	8-7-2010	natural	1	9	P. abies	103	3	161
T26	Wola Michowa	25-7-2010	natural	0	0	P. abies	103	3	178
T26	Wola Michowa	8-8-2010	natural	0	0	P. abies	103	3	191
T26	Wola Michowa	27-8-2010	natural	0	0	P. abies	103	3	210
T26	Wola Michowa	10-9-2010	natural	0	0	P. abies	103	3	223
T26	Wola Michowa	26-9-2010	natural	1	1	P. abies	103	3	239
T26	Wola Michowa	10-10-2010	natural	1	1	P. abies	103	3	253
T26	Wola Michowa	23-10-2010	natural	0	0	P. abies	103	3	266
T26	Wola Michowa	6-11-2010	natural	1	1	P. abies	103	3	279
T26	Wola Michowa	20-11-2010	natural	0	0	P. abies	103	3	293
T26	Wola Michowa	8-12-2010	natural	1	2	P. abies	103	1	311
T26	Wola Michowa	31-1-2011	natural	0	0	P. abies	103	1	364
T26	Wola Michowa	1-3-2011	natural	0	0	P. abies	103	2	394
T26	Wola Michowa	28-3-2011	natural	0	0	P. abies	103	2	421
T26	Wola Michowa	30-4-2011	natural	1	4	P. abies	103	2	453
T26	Wola Michowa	8-5-2011	natural	0	0	P. abies	103	4	461
T26	Wola Michowa	24-5-2011	natural	0	0	P. abies	103	4	477
T26	Wola Michowa	21-6-2011	natural	1	4	P. abies	103	4	504
T26	Wola Michowa	27-7-2011	natural	1	3	P. abies	103	3	540
T26	Wola Michowa	2-9-2011	natural	0	0	P. abies	103	3	575
T26	Wola Michowa	2-10-2011	natural	0	0	P. abies	103	3	605
T26	Wola Michowa	18-11-2011	natural	1	1	P. abies	103	3	651
T26	Wola Michowa	9-3-2012	natural	0	0	P. abies	103	2	762
T26	Wola Michowa	21-4-2012	natural	0	0	P. abies	103	2	804
T26	Wola Michowa	19-5-2012	natural	1	2	P. abies	103	4	832
T26	Wola Michowa	14-6-2012	natural	0	0	P. abies	103	4	857
T26	Wola Michowa	18-8-2012	natural	1	1	P. abies	103	3	921
T27	Zawoj	12-4-2010	smola	0	0	P. sylvestris	128	2	15
T27	Zawoj	4-5-2010	smola	0	0	P. sylvestris	128	4	37
T27	Zawoj	21-5-2010	smola	0	0	P. sylvestris	128	4	54
T27	Zawoj	1-6-2010	smola	0	0	P. sylvestris	128	4	64
T27	Zawoj	15-6-2010	smola	0	0	P. sylvestris	128	4	78
T27	Zawoj	1-7-2010	smola	0	0	P. sylvestris	128	3	94
T27	Zawoj	17-7-2010	smola	0	0	P. sylvestris	128	3	110
T27	Zawoj	31-7-2010	smola	0	0	P. sylvestris	128	3	124
T27	Zawoj	14-8-2010	smola	0	0	P. sylvestris	128	3	137
T27	Zawoj	7-9-2010	smola	0	0	P. sylvestris	128	3	160
T27	Zawoj	14-9-2010	smola	0	0	P. sylvestris	128	3	167
T27	Zawoj	27-9-2010	smola	0	0	P. sylvestris	128	3	180
T27	Zawoj	11-10-2010	smola	0	0	P. sylvestris	128	3	194
T27	Zawoj	27-10-2010	smola	0	0	P. sylvestris	128	3	210
T27	Zawoj	9-11-2010	smola	0	0	P. sylvestris	128	3	222
T27	Zawoj	23-11-2010	smola	1	3	P. sylvestris	128	3	236
T27	Zawoj	13-12-2010	smola	1	2	P. sylvestris	128	1	256
T27	Zawoj	14-1-2011	smola	0	0	P. sylvestris	128	1	287
T27	Zawoj	1-4-2011	smola	0	0	P. sylvestris	128	2	364
T27	Zawoj	27-4-2011	smola	0	0	P. sylvestris	128	2	390
T27	Zawoj	21-5-2011	smola	0	0	P. sylvestris	128	4	414
T27	Zawoj	22-6-2011	smola	0	0	P. sylvestris	128	4	445
T27	Zawoj	31-7-2011	smola	0	0	P. sylvestris	128	3	484
T27	Zawoj	1-9-2011	smola	1	1	P. sylvestris	128	3	514
T27	Zawoj	29-9-2011	smola	0	0	P. sylvestris	128	3	542
T27	Zawoj	17-11-2011	smola	0	0	P. sylvestris	128	3	590
T27	Zawoj	20-4-2012	smola	1	5	P. sylvestris	128	2	743
T27	Zawoj	18-5-2012	smola	1	2	P. sylvestris	128	4	771
T27	Zawoj	15-6-2012	smola	0	0	P. sylvestris	128	4	798
T27	Zawoj	17-8-2012	smola	0	0	P. sylvestris	128	3	860
T28	Zernica	23-4-2010	smola	0	0	P. sylvestris	132	2	27
T28	Zernica	7-5-2010	smola	0	0	P. sylvestris	132	4	41
T28	Zernica	24-5-2010	smola	0	0	P. sylvestris	132	4	58
T28	Zernica	7-6-2010	smola	0	0	P. sylvestris	132	4	71
T28	Zernica	23-6-2010	smola	0	0	P. sylvestris	132	4	87
T28	Zernica	8-7-2010	smola	0	0	P. sylvestris	132	3	102
T28	Zernica	22-7-2010	smola	0	0	P. sylvestris	132	3	116
T28	Zernica	7-8-2010	smola	1	3	P. sylvestris	132	3	131
T28	Zernica	20-8-2010	smola	1	1	P. sylvestris	132	3	144
T28	Zernica	8-9-2010	smola	1	1	P. sylvestris	132	3	162
T28	Zernica	23-9-2010	smola	1	8	P. sylvestris	132	3	177
T28	Zernica	6-10-2010	smola	1	3	P. sylvestris	132	3	190
T28	Zernica	22-10-2010	smola	1	1	P. sylvestris	132	3	206
T28	Zernica	5-11-2010	smola	0	0	P. sylvestris	132	3	219
T28	Zernica	17-11-2010	smola	1	2	P. sylvestris	132	3	231
T28	Zernica	4-12-2010	smola	1	1	P. sylvestris	132	1	248
T28	Zernica	13-4-2011	smola	0	0	P. sylvestris	132	2	377
T28	Zernica	20-5-2011	smola	0	0	P. sylvestris	132	4	414
T28	Zernica	20-6-2011	smola	1	1	P. sylvestris	132	4	444
T28	Zernica	26-7-2011	smola	0	0	P. sylvestris	132	3	480
T28	Zernica	30-8-2011	smola	0	0	P. sylvestris	132	3	514
T28	Zernica	28-9-2011	smola	0	0	P. sylvestris	132	3	542
T28	Zernica	16-11-2011	smola	0	0	P. sylvestris	132	3	590
T28	Zernica	19-4-2012	smola	0	0	P. sylvestris	132	2	743
T28	Zernica	17-5-2012	smola	0	0	P. sylvestris	132	4	771
T28	Zernica	13-6-2012	smola	0	0	P. sylvestris	132	4	797
T29	Zubensko	1-4-2010	smola	0	0	P. sylvestris	160	2	15
T29	Zubensko	15-4-2010	smola	0	0	P. sylvestris	160	2	29
T29	Zubensko	25-4-2010	smola	0	0	P. sylvestris	160	2	39
T29	Zubensko	13-5-2010	smola	0	0	P. sylvestris	160	4	57
T29	Zubensko	27-5-2010	smola	1	5	P. sylvestris	160	4	71
T29	Zubensko	8-6-2010	smola	1	12	P. sylvestris	160	4	82
T29	Zubensko	24-6-2010	smola	1	3	P. sylvestris	160	4	98
T29	Zubensko	8-7-2010	smola	1	9	P. sylvestris	160	3	112
T29	Zubensko	25-7-2010	smola	0	0	P. sylvestris	160	3	129
T29	Zubensko	8-8-2010	smola	1	1	P. sylvestris	160	3	142
T29	Zubensko	27-8-2010	smola	0	0	P. sylvestris	160	3	161
T29	Zubensko	10-9-2010	smola	0	0	P. sylvestris	160	3	174
T29	Zubensko	26-9-2010	smola	0	0	P. sylvestris	160	3	190
T29	Zubensko	10-10-2010	smola	0	0	P. sylvestris	160	3	204
T29	Zubensko	23-10-2010	smola	1	1	P. sylvestris	160	3	217
T29	Zubensko	6-11-2010	smola	1	1	P. sylvestris	160	3	230
T29	Zubensko	20-11-2010	smola	1	1	P. sylvestris	160	3	244
T29	Zubensko	1-2-2011	smola	1	1	P. sylvestris	160	1	315
T29	Zubensko	28-3-2011	smola	0	0	P. sylvestris	160	2	372
T29	Zubensko	26-4-2011	smola	1	1	P. sylvestris	160	2	400
T29	Zubensko	24-5-2011	smola	1	3	P. sylvestris	160	4	428
T29	Zubensko	21-6-2011	smola	0	0	P. sylvestris	160	4	455
T29	Zubensko	27-7-2011	smola	1	1	P. sylvestris	160	3	491
T29	Zubensko	2-9-2011	smola	1	1	P. sylvestris	160	3	526
T29	Zubensko	2-10-2011	smola	0	0	P. sylvestris	160	3	556
T29	Zubensko	18-11-2011	smola	1	2	P. sylvestris	160	3	602
T29	Zubensko	3-3-2012	smola	1	2	P. sylvestris	160	2	707
T29	Zubensko	21-4-2012	smola	1	2	P. sylvestris	160	2	755
T29	Zubensko	19-5-2012	smola	0	0	P. sylvestris	160	4	783
T29	Zubensko	14-6-2012	smola	1	1	P. sylvestris	160	4	808
T29	Zubensko	18-8-2012	smola	1	5	P. sylvestris	160	3	872
T30	Zubrze	27-3-2010	natural	1	1	P. sylvestris	138	2	13
T30	Zubrze	13-4-2010	natural	1	4	P. sylvestris	138	2	29
T30	Zubrze	18-4-2010	natural	1	1	P. sylvestris	138	2	34
T30	Zubrze	28-4-2010	natural	0	0	P. sylvestris	138	2	44
T30	Zubrze	15-5-2010	natural	0	0	P. sylvestris	138	4	61
T30	Zubrze	28-5-2010	natural	0	0	P. sylvestris	138	4	74
T30	Zubrze	20-6-2010	natural	1	1	P. sylvestris	138	4	96
T30	Zubrze	3-7-2010	natural	1	8	P. sylvestris	138	3	109
T30	Zubrze	13-7-2010	natural	0	0	P. sylvestris	138	3	119
T30	Zubrze	27-7-2010	natural	0	0	P. sylvestris	138	3	133
T30	Zubrze	10-8-2010	natural	1	1	P. sylvestris	138	3	146
T30	Zubrze	28-8-2010	natural	0	0	P. sylvestris	138	3	164
T30	Zubrze	11-9-2010	natural	1	2	P. sylvestris	138	3	177
T30	Zubrze	30-9-2010	natural	1	2	P. sylvestris	138	3	196
T30	Zubrze	12-10-2010	natural	1	2	P. sylvestris	138	3	208
T30	Zubrze	29-10-2010	natural	1	2	P. sylvestris	138	3	225
T30	Zubrze	16-11-2010	natural	1	3	P. sylvestris	138	3	242
T30	Zubrze	3-12-2010	natural	1	1	P. sylvestris	138	1	259
T30	Zubrze	19-1-2011	natural	0	0	P. sylvestris	138	1	305
T30	Zubrze	29-3-2011	natural	0	0	P. sylvestris	138	2	375
T30	Zubrze	27-4-2011	natural	1	4	P. sylvestris	138	2	403
T30	Zubrze	23-5-2011	natural	1	1	P. sylvestris	138	4	429
T30	Zubrze	24-6-2011	natural	1	3	P. sylvestris	138	4	460
T30	Zubrze	29-7-2011	natural	1	1	P. sylvestris	138	3	495
T30	Zubrze	4-9-2011	natural	1	1	P. sylvestris	138	3	530
T30	Zubrze	1-10-2011	natural	1	1	P. sylvestris	138	3	557
T30	Zubrze	20-11-2011	natural	1	1	P. sylvestris	138	3	606
T30	Zubrze	6-3-2012	natural	0	0	P. sylvestris	138	2	712
T31	Zubrze	13-4-2010	smola	1	1	A. alba	98	2	16
T31	Zubrze	28-4-2010	smola	0	0	A. alba	98	2	31
T31	Zubrze	15-5-2010	smola	0	0	A. alba	98	4	48
T31	Zubrze	28-5-2010	smola	0	0	A. alba	98	4	61
T31	Zubrze	20-6-2010	smola	0	0	A. alba	98	4	83
T31	Zubrze	3-7-2010	smola	0	0	A. alba	98	3	96
T31	Zubrze	13-7-2010	smola	0	0	A. alba	98	3	106
T31	Zubrze	27-7-2010	smola	0	0	A. alba	98	3	120
T31	Zubrze	10-8-2010	smola	1	2	A. alba	98	3	133
T31	Zubrze	28-8-2010	smola	0	0	A. alba	98	3	151
T31	Zubrze	11-9-2010	smola	0	0	A. alba	98	3	164
T31	Zubrze	30-9-2010	smola	0	0	A. alba	98	3	183
T31	Zubrze	12-10-2010	smola	1	1	A. alba	98	3	195
T31	Zubrze	29-10-2010	smola	1	3	A. alba	98	3	212
T31	Zubrze	16-11-2010	smola	0	0	A. alba	98	3	229
T31	Zubrze	3-12-2010	smola	0	0	A. alba	98	1	246
T31	Zubrze	19-1-2011	smola	1	3	A. alba	98	1	292
T31	Zubrze	29-3-2011	smola	1	1	A. alba	98	2	362
T31	Zubrze	27-4-2011	smola	0	0	A. alba	98	2	390
T31	Zubrze	23-5-2011	smola	0	0	A. alba	98	4	416
T31	Zubrze	24-6-2011	smola	0	0	A. alba	98	4	447
T31	Zubrze	29-7-2011	smola	0	0	A. alba	98	3	482
T31	Zubrze	4-9-2011	smola	1	3	A. alba	98	3	517
T31	Zubrze	1-10-2011	smola	0	0	A. alba	98	3	544
T31	Zubrze	20-11-2011	smola	1	1	A. alba	98	3	593
T31	Zubrze	6-3-2012	smola	1	6	A. alba	98	2	699
T32	Zukow	17-4-2010	smola	0	0	P. sylvestris	145	2	19
T32	Zukow	12-5-2010	smola	0	0	P. sylvestris	145	4	44
T32	Zukow	29-5-2010	smola	0	0	P. sylvestris	145	4	61
T32	Zukow	16-6-2010	smola	0	0	P. sylvestris	145	4	78
T32	Zukow	2-7-2010	smola	0	0	P. sylvestris	145	3	94
T32	Zukow	19-7-2010	smola	0	0	P. sylvestris	145	3	111
T32	Zukow	3-8-2010	smola	0	0	P. sylvestris	145	3	125
T32	Zukow	17-8-2010	smola	0	0	P. sylvestris	145	3	139
T32	Zukow	2-9-2010	smola	0	0	P. sylvestris	145	3	154
T32	Zukow	18-9-2010	smola	0	0	P. sylvestris	145	3	170
T32	Zukow	1-10-2010	smola	0	0	P. sylvestris	145	3	183
T32	Zukow	14-10-2010	smola	0	0	P. sylvestris	145	3	196
T32	Zukow	29-10-2010	smola	0	0	P. sylvestris	145	3	211
T32	Zukow	15-11-2010	smola	0	0	P. sylvestris	145	3	227
T32	Zukow	24-11-2010	smola	0	0	P. sylvestris	145	3	236
T32	Zukow	15-12-2010	smola	0	0	P. sylvestris	145	1	257
T32	Zukow	8-1-2011	smola	0	0	P. sylvestris	145	1	280
T32	Zukow	16-1-2011	smola	0	0	P. sylvestris	145	1	288
T32	Zukow	28-1-2011	smola	0	0	P. sylvestris	145	1	300
T32	Zukow	6-2-2011	smola	0	0	P. sylvestris	145	1	308
T32	Zukow	17-2-2011	smola	0	0	P. sylvestris	145	1	319
T32	Zukow	28-2-2011	smola	0	0	P. sylvestris	145	1	330
T32	Zukow	6-4-2011	smola	0	0	P. sylvestris	145	2	368
T32	Zukow	22-4-2011	smola	0	0	P. sylvestris	145	2	384
T32	Zukow	6-5-2011	smola	1	2	P. sylvestris	145	4	398
T32	Zukow	22-5-2011	smola	0	0	P. sylvestris	145	4	414
T32	Zukow	23-6-2011	smola	0	0	P. sylvestris	145	4	445
T32	Zukow	29-7-2011	smola	0	0	P. sylvestris	145	3	481
T32	Zukow	5-9-2011	smola	0	0	P. sylvestris	145	3	517
